# Supplementary material for: Multifaceted analyses reveal carbohydrate metabolism mainly affecting the quality of postharvest bamboo shoots
Source: Front Plant Sci. 2022 Sep 21;13:1021161. doi: 10.3389/fpls.2022.1021161 (PMC9535365; doi:10.3389/fpls.2022.1021161)
Supplement: Supplementary file 9 [file Table_1.XLSX]

## Sheet: Supplementary Table 1A
Supplementary Table 1A. Primers used for qPCR
Primer name	Primer sequence (5' to 3')
qPH02Gene05811-F	TTCTGCTCGTCGTCGTTTCC
qPH02Gene05811-R	TAGGTTTTGGTTGTACTTTCTCGG
qPH02Gene07281-F	AACCCCGAGGAGGCTGATT
qPH02Gene07281-R	ACGTTGTCGCGATGTACTGTATG
qPH02Gene08988-F	AAGGCTCCTCTTCTTCCTGCTC
qPH02Gene08988-R	GGGTTATGGTATTGGTGGTGGTG
qPH02Gene12063-F	GCTCCATCACCATCCCACC
qPH02Gene12063-R	TGTTCTTGAAGTTCTCCCACACC
qPH02Gene12213-F	CACCACCGACCTCTCCCTCA
qPH02Gene12213-R	AGGGAAGGGTGAGCTTGTCG
qPH02Gene26889-F	ATGGACTGCGTAGGGGAGGA
qPH02Gene26889-R	CTCCTGCTGCTTCTGCTCGTA
qPH02Gene31429-F	CATCAGCCCTCTCGACGACA
qPH02Gene31429-R	GCCCATACCGTTGCTTCCGT
qPH02Gene04386-F	CAACGTCGTCGTCAAGCAGA
qPH02Gene04386-R	GGTCGTGGTGACCACTATCAGC
qPeTIP41-F	AAAATCATTGTAGGCCATTGTCG
qPeTIP41-R	ACTAAATTAAGCCAGCGGGAGTG
qAtActin-F	GGTGTCATGGTTGGTATGGGTC
qAtActin-R	CCTCTGTGAGTAGAACTG
osa-miR160a-3p	GCGTGCAAGGAGCCAAGCATG
bdi-miR395h-3p	GCGCTGAAGTGTTTGGGGGAACTCAA
hvu-miR6196	CGCAGGACGAGGAGATGGAGAGGAA
miR 100	GCTCCTGGCGCCGTCGGA
miR 186	CGCGCTGAAGGTCTTCATTGCGTAGAAAAA
miR 188	GCACGTGTCGTGTATCTAGGCCTGGTA
U6	GGACATCCGATAAAATTGGAACGATACAG

## Sheet: Supplementary Table 1B
Supplementary Table 1B. Primers used for Y1H and overexpression analysis
Primer name	Primer sequence (5' to 3')
PH02Gene04386 5' UTR-F	GAATGAACGGTGGATGAACG
PH02Gene04386 5' UTR-R	ACGAAGCAGAGGGAGAAGTGA
PH02Gene04386 pro-F	TGAGTGACTAAGGCGAGACACC
PH02Gene04386 pro-R	AAACACCCACAAAATCAGAGCA
SMRE2-F	AATTCACCAACTACCAACTACCAACTGAGCT
SMRE2-R	CAGTTGGTAGTTGGTAGTTGGTG
SMRE3-F	AATTCACCAAACACCAAACACCAAACGAGCT
SMRE3-R	CGTTTGGTGTTTGGTGTTTGGTG
SMRE4-F	AATTCACCAACCACCAACCACCAACCGAGCT
SMRE4-R	CGGTTGGTGGTTGGTGGTTGGTG
SMRE5-F	AATTCACCTAATACCTAATACCTAATGAGCT
SMRE5-R	CATTAGGTATTAGGTATTAGGTG
SMRE6-F	AATTCACCTACTACCTACTACCTACTGAGCT
SMRE6-R	CAGTAGGTAGTAGGTAGTAGGTG
SMRE7-F	AATTCACCTAACACCTAACACCTAACGAGCT
SMRE7-R	CGTTAGGTGTTAGGTGTTAGGTG
PH02Gene12213 CDS-F	ATGAGTGGTGGTTTCTTCGGCC
PH02Gene12213 CDS-R	TCATGTCGCACCGACGCC
PH02Gene31429 CDS-F	ATGGGGAGGCATTCTTGTTGCT
PH02Gene31429 CDS-R	CTAGATATGCTCAAAAGACAAGGGCAT
PH02Gene04386 CDS-F	ATGGGGACGGGGGCGG
PH02Gene04386 CDS-R	CTACCTTCTATTGTGAGTTTTTGGGGTAGA
PH02Gene04386 5' UTR 600::HIS2-F	AATACGACTCACTATAGGGCGAATTCACGGAGCTGTAGCCGTCG
PH02Gene04386 5' UTR 600::HIS2-R	CGAACGCGTGAGCTCCCCGGGAATTCGAAGGCGACGACGAAGAA
PH02Gene04386 5' UTR 1119::HIS2-F	AATACGACTCACTATAGGGCGAATTCACGGAGCTGTAGCCGTCG
PH02Gene04386 5' UTR 1119::HIS2-R	GATTCGCGAACGCGTGAGCTCGAAGGCGACGACGAAGAA
PH02Gene04386 pro 600::HIS2-F	AATACGACTCACTATAGGGCGAATTCCAGTTTGCTGGATAAATA
PH02Gene04386 pro 600::HIS2-R	CGAACGCGTGAGCTCCCCGGGAATTCGTTCATTCCCCCCTTAAT
PH02Gene04386 pro 1200::HIS2-F	AATACGACTCACTATAGGGCGAATTCGCATCTATCAAGCCAGCT
PH02Gene04386 pro 1200::HIS2-R	CGAACGCGTGAGCTCCCCGGGAATTCGTTCATTCCCCCCTTAAT
PGADT7::PH02Gene12213-F	ACGCAGAGTGGCCATTATGGCCCGGGATGAGTGGTGGTTTCTTC
PGADT7::PH02Gene12213-R	AGGCGGCCGACATGTTTTTTCCCGGGTCATGTCGCACCGACGCC
PGADT7::PH02Gene31429-F	CGCAGAGTGGCCATTATGGCCCGGGATGGGGAGGCATTCTTGTT
PGADT7::PH02Gene31429-R	GGCGGCCGACATGTTTTTTCCCGGGCTAGATATGCTCAAAAGAC
Super::PH02Gene04386-F	AAATCGACTCTAGTCTAGAATGATGAAGTCGCTGCTGCC
Super::PH02Gene04386-R	GGGCCCCTGCAGAAGCTTGGCCCGCCGCGTGATTTGTAC
