# Supplementary material for: Multifaceted analyses reveal carbohydrate metabolism mainly affecting the quality of postharvest bamboo shoots
Source: Front Plant Sci. 2022 Sep 21;13:1021161. doi: 10.3389/fpls.2022.1021161 (PMC9535365; doi:10.3389/fpls.2022.1021161)
Supplement: Supplementary file 10 [file Table_2.XLSX]

## Sheet: Supplementary Table 2A
Supplementary Table 2A. Transcriptome sequencing data statistics
Samples	Clean reads	Mapping ratio	GC Content	%≥Q30
S1-1	29865237	0.9658	0.5314	0.9513
S1-2	35581928	0.9663	0.5328	0.9534
S1-3	25123716	0.9657	0.5278	0.9527
S2-1	28418350	0.9662	0.5313	0.9545
S2-2	24659656	0.9635	0.5318	0.9511
S2-3	26168673	0.9623	0.5327	0.9541
S3-1	24658307	0.9666	0.5332	0.9537
S3-2	25221172	0.9665	0.5363	0.9551
S3-3	26394408	0.965	0.537	0.9542
S4-1	27085226	0.9627	0.5231	0.954
S4-2	25168771	0.9616	0.5197	0.9512
S4-3	26695226	0.9638	0.5233	0.9544

## Sheet: Supplementary Table 2B
Supplementary Table 2B. Function annotation of unigenes
Novel gene ID	COG_class	COG_class_annotation	GO_annotation	KEGG_annotation	KEGG_pathway_annotation	KOG_class	KOG_class_annotation	Pfam_annotation	Swiss_Prot_annotation	eggNOG_class	eggNOG_class_annotation	NR_annotation
Phyllostachys_edulis_newGene_10013	--	--	Molecular Function: RNA polymerase II regulatory region sequence-specific DNA binding (GO:0000977);; Molecular Function: RNA polymerase II transcription factor binding (GO:0001085);; Molecular Function: transcriptional activator activity, RNA polymerase II transcription regulatory region sequence-specific binding (GO:0001228);; Molecular Function: chromatin binding (GO:0003682);; Cellular Compone…	--	--	--	--	--	--	K	Transcription	Os01g0343350, partial [Oryza sativa Japonica Group]
Phyllostachys_edulis_newGene_10024	--	--	Molecular Function: catalytic activity (GO:0003824);;	--	--	--	--	--	--	--	--	PH01B001G05.11 [Phyllostachys edulis]
Phyllostachys_edulis_newGene_1003	--	--	--	--	--	[DR]	Cell cycle control, cell division, chromosome partitioning;; General function prediction only	BTB/POZ domain;; MATH domain;; BTB/POZ domain	BTB/POZ and MATH domain-containing protein 1 OS=Arabidopsis thaliana OX=3702 GN=BPM1 PE=1 SV=1	S	Function unknown	BTB/POZ and MATH domain-containing protein 2-like [Aegilops tauschii subsp. tauschii]
Phyllostachys_edulis_newGene_10043	--	--	--	--	--	--	--	--	--	--	--	--
Phyllostachys_edulis_newGene_10047	--	--	--	--	--	--	--	--	--	--	--	--
Phyllostachys_edulis_newGene_10054	--	--	--	--	--	--	--	--	--	S	Function unknown	immediate-early protein RSP40 [Zea mays]
Phyllostachys_edulis_newGene_10056	--	--	--	--	--	--	--	--	--	--	--	--
Phyllostachys_edulis_newGene_10059	--	--	--	--	--	--	--	--	--	--	--	--
Phyllostachys_edulis_newGene_1006	--	--	Molecular Function: RNA polymerase II regulatory region sequence-specific DNA binding (GO:0000977);; Molecular Function: transcription factor activity, sequence-specific DNA binding (GO:0003700);; Cellular Component: nucleus (GO:0005634);; Biological Process: regulation of transcription from RNA polymerase II promoter (GO:0006357);; Cellular Component: plastid (GO:0009536);;	--	--	[L]	Replication, recombination and repair	Domain of unknown function (DUF4413)	Zinc finger BED domain-containing protein RICESLEEPER 2 OS=Oryza sativa subsp. japonica OX=39947 GN=Os03g0733400 PE=2 SV=1	L	Replication, recombination and repair	zinc finger BED domain-containing protein RICESLEEPER 2 [Sorghum bicolor]
Phyllostachys_edulis_newGene_10075	--	--	Cellular Component: Golgi apparatus (GO:0005794);; Biological Process: xyloglucan metabolic process (GO:0010411);; Cellular Component: integral component of membrane (GO:0016021);; Molecular Function: O-acetyltransferase activity (GO:0016413);;	--	--	--	--	GDSL/SGNH-like Acyl-Esterase family found in Pmr5 and Cas1p;; PMR5 N terminal Domain	Protein ALTERED XYLOGLUCAN 4 OS=Arabidopsis thaliana OX=3702 GN=AXY4 PE=1 SV=1	S	Function unknown	protein ALTERED XYLOGLUCAN 4-like [Aegilops tauschii subsp. tauschii]
Phyllostachys_edulis_newGene_10088	--	--	Cellular Component: chloroplast stroma (GO:0009570);;	--	--	[S]	Function unknown	--	--	O	Posttranslational modification, protein turnover, chaperones	unknown [Zea mays]
Phyllostachys_edulis_newGene_10091	--	--	--	--	--	--	--	--	--	--	--	--
Phyllostachys_edulis_newGene_10093	--	--	--	K15102|1.3786e-06|sita:101781392|K15102 solute carrier family 25 (mitochondrial phosphate transporter), member 3 | (RefSeq) mitochondrial phosphate carrier protein 3, mitochondrial-like	--	[C]	Energy production and conversion	--	Mitochondrial phosphate carrier protein 3, mitochondrial OS=Arabidopsis thaliana OX=3702 GN=MPT3 PE=1 SV=1	--	--	mitochondrial phosphate carrier protein 3, mitochondrial [Arabidopsis lyrata subsp. lyrata]
Phyllostachys_edulis_newGene_10102	--	--	--	--	--	--	--	--	--	--	--	hypothetical protein [Phyllostachys edulis]
Phyllostachys_edulis_newGene_10104	--	--	--	--	--	--	--	Putative gypsy type transposon	--	S	Function unknown	PH01B001G05.3 [Phyllostachys edulis]
Phyllostachys_edulis_newGene_10113	--	--	Molecular Function: nucleotide binding (GO:0000166);; Molecular Function: catalytic activity (GO:0003824);; Cellular Component: mitochondrion (GO:0005739);; Molecular Function: ion binding (GO:0043167);; Biological Process: primary metabolic process (GO:0044238);; Biological Process: cellular macromolecule metabolic process (GO:0044260);;	--	--	[R]	General function prediction only	GAG-pre-integrase domain;; Reverse transcriptase (RNA-dependent DNA polymerase);; Reverse transcriptase (RNA-dependent DNA polymerase)	Retrovirus-related Pol polyprotein from transposon RE2 OS=Arabidopsis thaliana OX=3702 GN=RE2 PE=4 SV=1	L	Replication, recombination and repair	PH01B001I13.11 [Phyllostachys edulis]
Phyllostachys_edulis_newGene_10114	--	--	--	--	--	--	--	--	--	--	--	hypothetical protein [Oryza sativa Japonica Group]
Phyllostachys_edulis_newGene_1012	--	--	Molecular Function: nucleic acid binding (GO:0003676);; Molecular Function: zinc ion binding (GO:0008270);;	--	--	--	--	--	--	--	--	PH01B019A14.14 [Phyllostachys edulis]
Phyllostachys_edulis_newGene_10122	--	--	--	--	--	--	--	--	--	--	--	--
Phyllostachys_edulis_newGene_10134	--	--	--	--	--	--	--	--	--	--	--	--
Phyllostachys_edulis_newGene_10137	--	--	Cellular Component: plastid (GO:0009536);; Cellular Component: integral component of membrane (GO:0016021);;	--	--	[S]	Function unknown	--	--	S	Function unknown	hypothetical protein BRADI_3g38560v3 [Brachypodium distachyon]
Phyllostachys_edulis_newGene_10148	--	--	--	--	--	--	--	--	--	--	--	--
Phyllostachys_edulis_newGene_10150	--	--	Molecular Function: lyase activity (GO:0016829);;	--	--	[E]	Amino acid transport and metabolism	--	Putative L-cysteine desulfhydrase 1 OS=Oryza sativa subsp. japonica OX=39947 GN=Os01g0290100 PE=2 SV=1	E	Amino acid transport and metabolism	PREDICTED: putative L-cysteine desulfhydrase 1 [Brachypodium distachyon]
Phyllostachys_edulis_newGene_10151	--	--	Molecular Function: RNA polymerase II regulatory region sequence-specific DNA binding (GO:0000977);; Molecular Function: transcription factor activity, sequence-specific DNA binding (GO:0003700);; Cellular Component: nucleus (GO:0005634);; Biological Process: regulation of transcription from RNA polymerase II promoter (GO:0006357);; Cellular Component: plastid (GO:0009536);; Cellular Component: i…	--	--	[L]	Replication, recombination and repair	hAT family C-terminal dimerisation region	Putative AC9 transposase OS=Zea mays OX=4577 PE=4 SV=1	S	Function unknown	hAT family dimerisation domain containing protein [Oryza sativa Japonica Group]
Phyllostachys_edulis_newGene_10154	--	--	--	--	--	--	--	--	--	--	--	--
Phyllostachys_edulis_newGene_10156	--	--	--	--	--	[R]	General function prediction only	PPR repeat;; PPR repeat family;; PPR repeat;; Pentatricopeptide repeat domain;; Tetratricopeptide repeat;; Tetratricopeptide repeat	Pentatricopeptide repeat-containing protein At2g13600 OS=Arabidopsis thaliana OX=3702 GN=PCMP-E76 PE=3 SV=1	S	Function unknown	PREDICTED: pentatricopeptide repeat-containing protein At1g08070, chloroplastic-like [Brachypodium distachyon]
Phyllostachys_edulis_newGene_10159	--	--	--	--	--	--	--	--	--	--	--	serine/threonine-protein phosphatase 7 long form homolog [Setaria italica]
Phyllostachys_edulis_newGene_10171	[H]	Coenzyme transport and metabolism	Molecular Function: oxygen-dependent protoporphyrinogen oxidase activity (GO:0004729);; Biological Process: protoporphyrinogen IX biosynthetic process (GO:0006782);; Cellular Component: chloroplast thylakoid (GO:0009534);; Cellular Component: chloroplast envelope (GO:0009941);; Biological Process: chlorophyll biosynthetic process (GO:0015995);; Biological Process: oxidation-reduction process (GO:…	K00231|1.11716e-102|sita:101757191|K00231 protoporphyrinogen/coproporphyrinogen III oxidase [EC:1.3.3.4 1.3.3.15] | (RefSeq) protoporphyrinogen oxidase, chloroplastic	Porphyrin and chlorophyll metabolism (ko00860)	[H]	Coenzyme transport and metabolism	NAD(P)-binding Rossmann-like domain;; Flavin containing amine oxidoreductase;; FAD dependent oxidoreductase;; Flavin containing amine oxidoreductase	Protoporphyrinogen oxidase, chloroplastic OS=Oryza sativa subsp. japonica OX=39947 GN=PPOX1 PE=2 SV=1	H	Coenzyme transport and metabolism	protoporphyrinogen oxidase, chloroplastic [Setaria italica]
Phyllostachys_edulis_newGene_10184	--	--	--	--	--	--	--	--	--	S	Function unknown	predicted protein [Hordeum vulgare subsp. vulgare]
Phyllostachys_edulis_newGene_10186	[O]	Posttranslational modification, protein turnover, chaperones	Biological Process: protein peptidyl-prolyl isomerization (GO:0000413);; Molecular Function: peptidyl-prolyl cis-trans isomerase activity (GO:0003755);; Biological Process: protein folding (GO:0006457);; Cellular Component: plastid (GO:0009536);;	K03768|5.20727e-23|osa:4327912|K03768 peptidyl-prolyl cis-trans isomerase B (cyclophilin B) [EC:5.2.1.8] | (RefSeq) peptidyl-prolyl cis-trans isomerase A1	--	[O]	Posttranslational modification, protein turnover, chaperones	--	Peptidyl-prolyl cis-trans isomerase CYP20-3, chloroplastic OS=Arabidopsis thaliana OX=3702 GN=CYP20-3 PE=1 SV=1	O	Posttranslational modification, protein turnover, chaperones	Os01g0284700, partial [Oryza sativa Japonica Group]
Phyllostachys_edulis_newGene_10189	[I]	Lipid transport and metabolism	Molecular Function: sterol 24-C-methyltransferase activity (GO:0003838);; Cellular Component: endosome (GO:0005768);; Cellular Component: vacuolar membrane (GO:0005774);; Cellular Component: trans-Golgi network (GO:0005802);; Biological Process: sterol biosynthetic process (GO:0016126);; Biological Process: methylation (GO:0032259);;	K00559|1.26399e-167|sbi:SORBI_09g029600|K00559 sterol 24-C-methyltransferase [EC:2.1.1.41] | (RefSeq) SORBIDRAFT_09g029600, Sb09g029600; hypothetical protein	Steroid biosynthesis (ko00100)	[IR]	Lipid transport and metabolism;; General function prediction only	Methyltransferase domain;; Methyltransferase domain;; Methyltransferase domain;; Methyltransferase domain;; Mycolic acid cyclopropane synthetase;; ubiE/COQ5 methyltransferase family;; Methyltransferase domain	Cycloartenol-C-24-methyltransferase 1 OS=Oryza sativa subsp. japonica OX=39947 GN=Smt1-1 PE=2 SV=1	S	Function unknown	sterol methyltransferase [Saccharum hybrid cultivar R570]
Phyllostachys_edulis_newGene_10196	--	--	--	--	--	--	--	--	--	S	Function unknown	hypothetical protein BAE44_0009348 [Dichanthelium oligosanthes]
Phyllostachys_edulis_newGene_10199	--	--	--	--	--	--	--	--	--	--	--	--
Phyllostachys_edulis_newGene_10205	--	--	Cellular Component: ribosome (GO:0005840);; Cellular Component: chloroplast thylakoid membrane (GO:0009535);; Cellular Component: chloroplast envelope (GO:0009941);; Biological Process: plastid translation (GO:0032544);;	K19034|4.74931e-44|sbi:SORBI_03g011310|K19034 50S ribosomal protein 5 | (RefSeq) SORBIDRAFT_03g011310, Sb03g011310; hypothetical protein	--	--	--	--	50S ribosomal protein 5 alpha, chloroplastic OS=Spinacia oleracea OX=3562 GN=PSRP5 PE=1 SV=2	S	Function unknown	hypothetical protein BAE44_0024803, partial [Dichanthelium oligosanthes]
Phyllostachys_edulis_newGene_10207	--	--	Molecular Function: nucleic acid binding (GO:0003676);; Molecular Function: protein kinase activity (GO:0004672);; Molecular Function: ATP binding (GO:0005524);; Cellular Component: mitochondrion (GO:0005739);; Biological Process: protein phosphorylation (GO:0006468);; Biological Process: DNA integration (GO:0015074);;	--	--	[R]	General function prediction only	Reverse transcriptase (RNA-dependent DNA polymerase)	Retrovirus-related Pol polyprotein from transposon RE1 OS=Arabidopsis thaliana OX=3702 GN=RE1 PE=2 SV=1	L	Replication, recombination and repair	PH01B001I13.11 [Phyllostachys edulis]
Phyllostachys_edulis_newGene_10241	--	--	--	--	--	--	--	--	--	--	--	--
Phyllostachys_edulis_newGene_10249	--	--	--	--	--	--	--	DSS1/SEM1 family	--	--	--	--
Phyllostachys_edulis_newGene_10253	--	--	Cellular Component: mitochondrion (GO:0005739);; Cellular Component: plastid (GO:0009536);; Cellular Component: integral component of membrane (GO:0016021);;	--	--	--	--	--	Holliday junction resolvase MOC1, chloroplastic OS=Arabidopsis thaliana OX=3702 GN=MOC1 PE=1 SV=1	S	Function unknown	hypothetical protein SETIT_002417mg [Setaria italica]
Phyllostachys_edulis_newGene_10254	--	--	--	--	--	--	--	--	--	S	Function unknown	PREDICTED: LOW QUALITY PROTEIN: DNA-binding protein RHL1 [Oryza brachyantha]
Phyllostachys_edulis_newGene_10261	--	--	Cellular Component: integral component of membrane (GO:0016021);; Molecular Function: transferase activity (GO:0016740);;	--	--	[GMW]	Carbohydrate transport and metabolism;; Cell wall/membrane/envelope biogenesis;; Extracellular structures	Exostosin family	Probable arabinosyltransferase ARAD1 OS=Arabidopsis thaliana OX=3702 GN=ARAD1 PE=1 SV=1	S	Function unknown	Os11g0128000, partial [Oryza sativa Japonica Group]
Phyllostachys_edulis_newGene_10262	--	--	--	--	--	--	--	--	NADP-dependent malic enzyme, chloroplastic OS=Oryza sativa subsp. japonica OX=39947 GN=ME6 PE=2 SV=2	S	Function unknown	hypothetical protein TRIUR3_14011 [Triticum urartu]
Phyllostachys_edulis_newGene_10290	--	--	--	--	--	--	--	--	--	--	--	--
Phyllostachys_edulis_newGene_10295	--	--	Molecular Function: nucleic acid binding (GO:0003676);; Molecular Function: calcium ion binding (GO:0005509);; Molecular Function: zinc ion binding (GO:0008270);; Cellular Component: plastid (GO:0009536);; Cellular Component: photosystem II oxygen evolving complex (GO:0009654);; Biological Process: DNA integration (GO:0015074);; Biological Process: photosynthesis (GO:0015979);; Cellular Component…	--	--	--	--	--	--	S	Function unknown	OSJNBb0065J09.3 [Oryza sativa Japonica Group]
Phyllostachys_edulis_newGene_10296	--	--	--	--	--	--	--	--	--	--	--	--
Phyllostachys_edulis_newGene_10302	--	--	--	--	--	--	--	--	--	--	--	--
Phyllostachys_edulis_newGene_10308	[R]	General function prediction only	Molecular Function: transporter activity (GO:0005215);; Molecular Function: GTP binding (GO:0005525);; Cellular Component: intracellular (GO:0005622);; Biological Process: intracellular protein transport (GO:0006886);; Biological Process: small GTPase mediated signal transduction (GO:0007264);; Cellular Component: integral component of membrane (GO:0016021);;	K07937|5.39344e-130|sita:101774077|K07937 ADP-ribosylation factor 1 | (RefSeq) ADP-ribosylation factor 2-like	Endocytosis (ko04144)	[U]	Intracellular trafficking, secretion, and vesicular transport	ADP-ribosylation factor family;; Ras of Complex, Roc, domain of DAPkinase;; Signal recognition particle receptor beta subunit;; Ras family;; Gtr1/RagA G protein conserved region;; 50S ribosome-binding GTPase	ADP-ribosylation factor 2 OS=Oryza sativa subsp. japonica OX=39947 GN=ARF PE=2 SV=2	S	Function unknown	hypothetical protein SORBI_3003G122200 [Sorghum bicolor]
Phyllostachys_edulis_newGene_10313	--	--	Molecular Function: U1 snRNA binding (GO:0030619);; Molecular Function: U2 snRNA binding (GO:0030620);;	K13150|6.10615e-54|sbi:SORBI_06g014770|K13150 coilin | (RefSeq) SORBIDRAFT_06g014770, Sb06g014770; hypothetical protein	--	--	--	Coilin N-terminus	Coilin OS=Arabidopsis thaliana OX=3702 GN=COIL PE=1 SV=1	S	Function unknown	Coilin [Zea mays]
Phyllostachys_edulis_newGene_10315	--	--	Molecular Function: nucleic acid binding (GO:0003676);; Biological Process: DNA metabolic process (GO:0006259);; Cellular Component: plastid (GO:0009536);;	--	--	[R]	General function prediction only	Chromo (CHRromatin Organisation MOdifier) domain	--	L	Replication, recombination and repair	retrotransposon protein, putative, unclassified [Oryza sativa Japonica Group]
Phyllostachys_edulis_newGene_1032	--	--	Cellular Component: membrane (GO:0016020);;	--	--	--	--	--	Formin-like protein 14 OS=Oryza sativa subsp. japonica OX=39947 GN=FH14 PE=2 SV=1	S	Function unknown	hypothetical protein OsI_18102 [Oryza sativa Indica Group]
Phyllostachys_edulis_newGene_10324	--	--	Cellular Component: intracellular (GO:0005622);; Biological Process: intracellular protein transport (GO:0006886);; Cellular Component: plasmodesma (GO:0009506);; Biological Process: vesicle-mediated transport (GO:0016192);; Cellular Component: HOPS complex (GO:0030897);; Biological Process: vacuole fusion (GO:0097576);;	K20183|3.82764e-19|bdi:100840876|K20183 Vam6/Vps39-like protein vacuolar protein sorting-associated protein 39 | (RefSeq) vam6/Vps39-like protein	--	[U]	Intracellular trafficking, secretion, and vesicular transport	--	--	U	Intracellular trafficking, secretion, and vesicular transport	vam6/Vps39-like protein isoform X1 [Aegilops tauschii subsp. tauschii]
Phyllostachys_edulis_newGene_10326	--	--	Molecular Function: zinc ion binding (GO:0008270);;	--	--	--	--	Zinc finger, C3HC4 type (RING finger);; MuDR family transposase	--	S	Function unknown	PREDICTED: uncharacterized protein LOC4325119 isoform X1 [Oryza sativa Japonica Group]
Phyllostachys_edulis_newGene_10329	--	--	Cellular Component: plastid (GO:0009536);;	--	--	--	--	--	--	S	Function unknown	hypothetical protein SETIT_003810mg, partial [Setaria italica]
Phyllostachys_edulis_newGene_10330	--	--	--	--	--	--	--	--	--	--	--	--
Phyllostachys_edulis_newGene_10335	--	--	--	--	--	--	--	--	--	--	--	hypothetical protein TRIUR3_06016 [Triticum urartu]
Phyllostachys_edulis_newGene_1034	--	--	Molecular Function: manganese ion binding (GO:0030145);; Molecular Function: nutrient reservoir activity (GO:0045735);;	--	--	--	--	gag-polypeptide of LTR copia-type	Retrovirus-related Pol polyprotein from transposon TNT 1-94 OS=Nicotiana tabacum OX=4097 PE=2 SV=1	L	Replication, recombination and repair	putative retrotransposon RIRE1 poly protein [Zea mays]
Phyllostachys_edulis_newGene_10340	--	--	--	--	--	--	--	--	--	--	--	--
Phyllostachys_edulis_newGene_1035	--	--	--	--	--	--	--	--	--	--	--	--
Phyllostachys_edulis_newGene_10354	--	--	Molecular Function: structural constituent of ribosome (GO:0003735);; Cellular Component: mitochondrion (GO:0005739);; Cellular Component: ribosome (GO:0005840);; Biological Process: translation (GO:0006412);; Molecular Function: 5S rRNA binding (GO:0008097);;	--	--	[O]	Posttranslational modification, protein turnover, chaperones	Ribosomal L18 of archaea, bacteria, mitoch. and chloroplast	--	J	Translation, ribosomal structure and biogenesis	Ribosomal L18p/L5e family protein [Zea mays]
Phyllostachys_edulis_newGene_10356	--	--	Molecular Function: nucleic acid binding (GO:0003676);; Molecular Function: zinc ion binding (GO:0008270);; Biological Process: DNA integration (GO:0015074);; Cellular Component: membrane (GO:0016020);;	--	--	[R]	General function prediction only	Reverse transcriptase (RNA-dependent DNA polymerase)	Retrovirus-related Pol polyprotein from transposon RE1 OS=Arabidopsis thaliana OX=3702 GN=RE1 PE=2 SV=1	L	Replication, recombination and repair	PH01B035L11.21 [Phyllostachys edulis]
Phyllostachys_edulis_newGene_10358	--	--	--	--	--	--	--	--	--	--	--	--
Phyllostachys_edulis_newGene_10367	[C]	Energy production and conversion	Cellular Component: intracellular (GO:0005622);; Biological Process: intracellular protein transport (GO:0006886);;	--	--	[C]	Energy production and conversion	ATP synthase alpha/beta family, nucleotide-binding domain	V-type proton ATPase catalytic subunit A (Fragment) OS=Zea mays OX=4577 PE=2 SV=1	S	Function unknown	TOM1-like protein 2 [Triticum urartu]
Phyllostachys_edulis_newGene_10368	--	--	Cellular Component: intracellular (GO:0005622);; Biological Process: intracellular protein transport (GO:0006886);;	--	--	--	--	--	--	S	Function unknown	TOM1-like protein 2 [Triticum urartu]
Phyllostachys_edulis_newGene_10369	--	--	Molecular Function: DNA binding (GO:0003677);; Molecular Function: sugar:proton symporter activity (GO:0005351);; Cellular Component: mitochondrion (GO:0005739);; Biological Process: base-excision repair (GO:0006284);; Biological Process: DNA recombination (GO:0006310);; Molecular Function: zinc ion binding (GO:0008270);; Biological Process: phosphoenolpyruvate-dependent sugar phosphotransferase …	--	--	[R]	General function prediction only	--	Retrovirus-related Pol polyprotein from transposon TNT 1-94 OS=Nicotiana tabacum OX=4097 PE=2 SV=1	S	Function unknown	putative retrotransposon protein [Phyllostachys edulis]
Phyllostachys_edulis_newGene_10370	--	--	--	--	--	--	--	Protein of unknown function (DUF 659)	--	S	Function unknown	PREDICTED: uncharacterized protein LOC104778868 [Camelina sativa]
Phyllostachys_edulis_newGene_10371	--	--	--	--	--	--	--	--	--	--	--	--
Phyllostachys_edulis_newGene_10372	--	--	--	--	--	--	--	--	--	--	--	--
Phyllostachys_edulis_newGene_10375	--	--	Molecular Function: RNA polymerase II transcription factor activity, sequence-specific DNA binding (GO:0000981);; Molecular Function: DNA binding (GO:0003677);; Cellular Component: nucleoplasm (GO:0005654);; Cellular Component: cytoplasm (GO:0005737);; Biological Process: regulation of transcription from RNA polymerase II promoter (GO:0006357);; Molecular Function: protein dimerization activity (…	--	--	--	--	hAT family C-terminal dimerisation region	--	--	--	hypothetical protein BRADI_3g55602v3 [Brachypodium distachyon]
Phyllostachys_edulis_newGene_10376	--	--	--	--	--	[R]	General function prediction only	Zinc knuckle	--	L	Replication, recombination and repair	OSJNBa0091D06.9 [Oryza sativa Japonica Group]
Phyllostachys_edulis_newGene_10377	--	--	--	--	--	--	--	--	--	--	--	--
Phyllostachys_edulis_newGene_10378	--	--	--	--	--	--	--	--	--	--	--	--
Phyllostachys_edulis_newGene_10379	--	--	Molecular Function: nucleic acid binding (GO:0003676);; Cellular Component: mitochondrion (GO:0005739);; Biological Process: DNA integration (GO:0015074);;	K03517|2.33711e-67|zma:100279087|K03517 quinolinate synthase [EC:2.5.1.72] | (RefSeq) quinolinate synthase, chloroplastic	--	[R]	General function prediction only	--	Retrovirus-related Pol polyprotein from transposon RE1 OS=Arabidopsis thaliana OX=3702 GN=RE1 PE=2 SV=1	L	Replication, recombination and repair	putative retrotransposon protein, partial [Phyllostachys edulis]
Phyllostachys_edulis_newGene_1038	--	--	Molecular Function: transcription corepressor activity (GO:0003714);; Cellular Component: nucleus (GO:0005634);; Cellular Component: integral component of membrane (GO:0016021);; Molecular Function: protein homodimerization activity (GO:0042803);; Molecular Function: NAD binding (GO:0051287);; Biological Process: oxidation-reduction process (GO:0055114);; Biological Process: negative regulation o…	--	--	--	--	--	--	E	Amino acid transport and metabolism	C-terminal binding protein AN [Triticum urartu]
Phyllostachys_edulis_newGene_10383	--	--	--	--	--	--	--	--	--	--	--	--
Phyllostachys_edulis_newGene_10385	--	--	Molecular Function: transferase activity, transferring acyl groups other than amino-acyl groups (GO:0016747);;	K19861|2.93447e-17|obr:102703774|K19861 benzyl alcohol O-benzoyltransferase [EC:2.3.1.196 2.3.1.232] | (RefSeq) benzyl alcohol O-benzoyltransferase-like	--	--	--	--	Methanol O-anthraniloyltransferase OS=Vitis labrusca OX=103355 GN=AMAT PE=1 SV=1	S	Function unknown	PREDICTED: benzyl alcohol O-benzoyltransferase-like [Oryza brachyantha]
Phyllostachys_edulis_newGene_10409	--	--	--	--	--	--	--	--	--	--	--	--
Phyllostachys_edulis_newGene_10411	--	--	Cellular Component: mitochondrion (GO:0005739);; Molecular Function: cation transmembrane transporter activity (GO:0008324);; Cellular Component: integral component of membrane (GO:0016021);; Biological Process: cation transmembrane transport (GO:0098655);;	K14696|4.47461e-14|zma:103641543|K14696 solute carrier family 30 (zinc transporter), member 9 | (RefSeq) GRMZM2G032293, GRMZM2G379686; metal tolerance protein C4-like	--	[R]	General function prediction only	--	Metal tolerance protein C4 OS=Arabidopsis thaliana OX=3702 GN=MTPC4 PE=2 SV=1	P	Inorganic ion transport and metabolism	metal tolerance protein C4 isoform X1 [Zea mays]
Phyllostachys_edulis_newGene_10420	--	--	Biological Process: proteolysis (GO:0006508);; Molecular Function: cysteine-type peptidase activity (GO:0008234);;	--	--	--	--	--	--	--	--	PH01B001I13.3 [Phyllostachys edulis]
Phyllostachys_edulis_newGene_10428	--	--	Cellular Component: mitochondrion (GO:0005739);; Biological Process: protein targeting to mitochondrion (GO:0006626);; Cellular Component: integral component of membrane (GO:0016021);; Molecular Function: carbon-nitrogen ligase activity, with glutamine as amido-N-donor (GO:0016884);;	--	--	[R]	General function prediction only	--	Outer envelope protein 64, mitochondrial OS=Arabidopsis thaliana OX=3702 GN=OM64 PE=1 SV=1	J	Translation, ribosomal structure and biogenesis	Amidase [Zea mays]
Phyllostachys_edulis_newGene_10431	--	--	--	--	--	--	--	--	--	--	--	--
Phyllostachys_edulis_newGene_10433	--	--	Molecular Function: structural constituent of ribosome (GO:0003735);; Cellular Component: ribosome (GO:0005840);; Biological Process: translation (GO:0006412);; Molecular Function: small ribosomal subunit rRNA binding (GO:0070181);;	K02990|6.86549e-18|bdi:100840407|K02990 small subunit ribosomal protein S6 | (RefSeq) 30S ribosomal protein S6	Ribosome (ko03010)	[J]	Translation, ribosomal structure and biogenesis	--	--	J	Translation, ribosomal structure and biogenesis	predicted protein [Hordeum vulgare subsp. vulgare]
Phyllostachys_edulis_newGene_10437	--	--	Cellular Component: integral component of membrane (GO:0016021);;	--	--	--	--	--	--	S	Function unknown	uncharacterized protein LOC110432891 [Sorghum bicolor]
Phyllostachys_edulis_newGene_1044	--	--	Molecular Function: nucleic acid binding (GO:0003676);; Cellular Component: mitochondrion (GO:0005739);; Biological Process: DNA integration (GO:0015074);;	--	--	[R]	General function prediction only	--	--	S	Function unknown	putative retrotransposon protein [Phyllostachys edulis]
Phyllostachys_edulis_newGene_10443	--	--	Cellular Component: integral component of membrane (GO:0016021);; Biological Process: vesicle-mediated transport (GO:0016192);;	--	--	--	--	--	--	U	Intracellular trafficking, secretion, and vesicular transport	PREDICTED: vesicle transport protein SFT2B [Oryza brachyantha]
Phyllostachys_edulis_newGene_10457	--	--	--	--	--	--	--	--	--	--	--	--
Phyllostachys_edulis_newGene_10459	--	--	Molecular Function: RNA binding (GO:0003723);; Molecular Function: tRNA (guanine-N2-)-methyltransferase activity (GO:0004809);; Molecular Function: ATP binding (GO:0005524);; Cellular Component: mitochondrion (GO:0005739);; Cellular Component: chloroplast (GO:0009507);; Biological Process: DNA integration (GO:0015074);; Molecular Function: ATPase activity (GO:0016887);; Biological Process: tRNA m…	--	--	[R]	General function prediction only	Reverse transcriptase (RNA-dependent DNA polymerase);; Domain of unknown function (DUF1719)	Retrovirus-related Pol polyprotein from transposon RE1 OS=Arabidopsis thaliana OX=3702 GN=RE1 PE=2 SV=1	L	Replication, recombination and repair	uncharacterized protein LOC109943504 [Zea mays]
Phyllostachys_edulis_newGene_10476	--	--	--	--	--	--	--	--	--	--	--	--
Phyllostachys_edulis_newGene_10478	--	--	--	--	--	[R]	General function prediction only	zinc-binding in reverse transcriptase	Putative ribonuclease H protein At1g65750 OS=Arabidopsis thaliana OX=3702 GN=At1g65750 PE=3 SV=1	S	Function unknown	hypothetical protein OsJ_13992 [Oryza sativa Japonica Group]
Phyllostachys_edulis_newGene_10487	--	--	Molecular Function: DNA binding (GO:0003677);; Biological Process: DNA recombination (GO:0006310);; Molecular Function: zinc ion binding (GO:0008270);; Biological Process: DNA integration (GO:0015074);;	--	--	[R]	General function prediction only	--	--	L	Replication, recombination and repair	putative retrotransposon protein [Phyllostachys edulis]
Phyllostachys_edulis_newGene_10491	--	--	--	--	--	--	--	Leucine Rich repeats (2 copies)	--	S	Function unknown	Disease resistance RPP13-like protein 4 [Triticum urartu]
Phyllostachys_edulis_newGene_10495	--	--	--	--	--	--	--	--	--	--	--	--
Phyllostachys_edulis_newGene_10500	--	--	--	--	--	--	--	--	--	--	--	--
Phyllostachys_edulis_newGene_1052	--	--	Cellular Component: chloroplast (GO:0009507);; Molecular Function: protein-lysine N-methyltransferase activity (GO:0016279);; Biological Process: peptidyl-lysine monomethylation (GO:0018026);; Molecular Function: [ribulose-bisphosphate carboxylase]-lysine N-methyltransferase activity (GO:0030785);;	--	--	[R]	General function prediction only	--	--	S	Function unknown	hypothetical protein PAHAL_A03219 [Panicum hallii]
Phyllostachys_edulis_newGene_10526	--	--	--	--	--	--	--	--	--	S	Function unknown	PREDICTED: flocculation protein FLO11-like [Brachypodium distachyon]
Phyllostachys_edulis_newGene_10533	--	--	Molecular Function: metal ion binding (GO:0046872);;	--	--	--	--	--	Metallothionein-like protein 3B OS=Oryza sativa subsp. japonica OX=39947 GN=MT3B PE=2 SV=1	S	Function unknown	metallothionein-like protein [Oryza officinalis]
Phyllostachys_edulis_newGene_10536	--	--	Molecular Function: GTPase activity (GO:0003924);; Molecular Function: GTP binding (GO:0005525);; Cellular Component: integral component of membrane (GO:0016021);;	--	--	--	--	--	--	S	Function unknown	PREDICTED: guanylate-binding protein 4-like [Oryza brachyantha]
Phyllostachys_edulis_newGene_10537	[T]	Signal transduction mechanisms	Molecular Function: protein serine/threonine kinase activity (GO:0004674);; Molecular Function: ATP binding (GO:0005524);; Biological Process: protein phosphorylation (GO:0006468);; Cellular Component: plastid (GO:0009536);; Cellular Component: integral component of membrane (GO:0016021);;	--	--	[T]	Signal transduction mechanisms	Protein kinase domain;; Protein tyrosine kinase	Proline-rich receptor-like protein kinase PERK4 OS=Arabidopsis thaliana OX=3702 GN=PERK4 PE=1 SV=1	T	Signal transduction mechanisms	unknown [Zea mays]
Phyllostachys_edulis_newGene_10539	--	--	Molecular Function: dihydrofolate reductase activity (GO:0004146);; Molecular Function: thymidylate synthase activity (GO:0004799);; Biological Process: dTMP biosynthetic process (GO:0006231);; Biological Process: glycine biosynthetic process (GO:0006545);; Biological Process: one-carbon metabolic process (GO:0006730);; Biological Process: methylation (GO:0032259);; Biological Process: tetrahydro…	K13998|6.28833e-10|sita:101772369|K13998 dihydrofolate reductase / thymidylate synthase [EC:1.5.1.3 2.1.1.45] | (RefSeq) bifunctional dihydrofolate reductase-thymidylate synthase	Pyrimidine metabolism (ko00240);; One carbon pool by folate (ko00670);; Folate biosynthesis (ko00790)	[F]	Nucleotide transport and metabolism	--	Bifunctional dihydrofolate reductase-thymidylate synthase OS=Zea mays OX=4577 GN=DRTS PE=2 SV=1	F	Nucleotide transport and metabolism	bifunctional dihydrofolate reductase-thymidylate synthase isoform X1 [Setaria italica]
Phyllostachys_edulis_newGene_10542	--	--	--	--	--	--	--	--	--	--	--	--
Phyllostachys_edulis_newGene_10544	--	--	Cellular Component: plastid (GO:0009536);; Cellular Component: integral component of membrane (GO:0016021);;	K20359|2.53014e-65|bdi:100845776|K20359 PRA1 family protein 1 | (RefSeq) PRA1 family protein F3	--	[U]	Intracellular trafficking, secretion, and vesicular transport	PRA1 family protein	PRA1 family protein F3 OS=Arabidopsis thaliana OX=3702 GN=PRA1F3 PE=1 SV=1	U	Intracellular trafficking, secretion, and vesicular transport	PREDICTED: PRA1 family protein F3 [Brachypodium distachyon]
Phyllostachys_edulis_newGene_10554	--	--	--	--	--	--	--	--	--	S	Function unknown	F-box/LRR-repeat protein At4g29420 isoform X2 [Sorghum bicolor]
Phyllostachys_edulis_newGene_10555	--	--	--	--	--	--	--	--	--	--	--	--
Phyllostachys_edulis_newGene_10556	--	--	--	--	--	--	--	--	--	--	--	--
Phyllostachys_edulis_newGene_10558	--	--	--	--	--	--	--	--	--	--	--	PREDICTED: uncharacterized protein LOC100840278 [Brachypodium distachyon]
Phyllostachys_edulis_newGene_10560	--	--	--	--	--	--	--	--	--	--	--	--
Phyllostachys_edulis_newGene_10561	--	--	Cellular Component: plastid (GO:0009536);;	--	--	--	--	--	Autonomous transposable element EN-1 mosaic protein OS=Zea mays OX=4577 PE=2 SV=1	S	Function unknown	hypothetical protein OsI_36779 [Oryza sativa Indica Group]
Phyllostachys_edulis_newGene_10562	--	--	--	--	--	--	--	--	--	--	--	--
Phyllostachys_edulis_newGene_10563	--	--	Biological Process: cellular glucose homeostasis (GO:0001678);; Molecular Function: glucokinase activity (GO:0004340);; Molecular Function: ATP binding (GO:0005524);; Molecular Function: glucose binding (GO:0005536);; Cellular Component: cytosol (GO:0005829);; Biological Process: glycolytic process (GO:0006096);; Molecular Function: fructokinase activity (GO:0008865);; Molecular Function: mannoki…	K00844|8.26169e-24|sbi:SORBI_03g003190|K00844 hexokinase [EC:2.7.1.1] | (RefSeq) SORBIDRAFT_03g003190, Sb03g003190; hypothetical protein	Glycolysis / Gluconeogenesis (ko00010);; Fructose and mannose metabolism (ko00051);; Galactose metabolism (ko00052);; Starch and sucrose metabolism (ko00500);; Amino sugar and nucleotide sugar metabolism (ko00520);; Carbon metabolism (ko01200)	[G]	Carbohydrate transport and metabolism	Hexokinase	Hexokinase-7 OS=Oryza sativa subsp. japonica OX=39947 GN=HXK7 PE=2 SV=2	G	Carbohydrate transport and metabolism	hexokinase-8 [Sorghum bicolor]
Phyllostachys_edulis_newGene_10565	--	--	Molecular Function: nucleic acid binding (GO:0003676);; Cellular Component: mitochondrion (GO:0005739);; Molecular Function: zinc ion binding (GO:0008270);; Biological Process: DNA integration (GO:0015074);; Cellular Component: integral component of membrane (GO:0016021);;	--	--	[R]	General function prediction only	--	--	L	Replication, recombination and repair	Gag and Pol [Zea mays]
Phyllostachys_edulis_newGene_10566	--	--	Biological Process: transcription, DNA-templated (GO:0006351);; Biological Process: regulation of cellular process (GO:0050794);;	K14484|6.57084e-67|obr:102720194|K14484 auxin-responsive protein IAA | (RefSeq) auxin-responsive protein IAA2-like	Plant hormone signal transduction (ko04075)	--	--	AUX/IAA family	Auxin-responsive protein IAA16 OS=Oryza sativa subsp. japonica OX=39947 GN=IAA16 PE=2 SV=1	K	Transcription	PREDICTED: auxin-responsive protein IAA2-like [Oryza brachyantha]
Phyllostachys_edulis_newGene_10567	--	--	--	--	--	--	--	--	--	--	--	--
Phyllostachys_edulis_newGene_10570	--	--	Cellular Component: integral component of membrane (GO:0016021);;	--	--	[S]	Function unknown	--	--	S	Function unknown	PREDICTED: uncharacterized protein C57A10.07 [Brachypodium distachyon]
Phyllostachys_edulis_newGene_10582	--	--	Molecular Function: structural constituent of ribosome (GO:0003735);; Biological Process: translation (GO:0006412);; Cellular Component: integral component of membrane (GO:0016021);; Cellular Component: cytosolic large ribosomal subunit (GO:0022625);;	--	--	--	--	--	--	S	Function unknown	Os01g0183633 [Oryza sativa Japonica Group]
Phyllostachys_edulis_newGene_10589	--	--	Molecular Function: nucleotide binding (GO:0000166);; Molecular Function: ion binding (GO:0043167);;	--	--	--	--	--	--	S	Function unknown	hypothetical protein [Oryza sativa Japonica Group]
Phyllostachys_edulis_newGene_10590	--	--	--	--	--	--	--	--	--	--	--	--
Phyllostachys_edulis_newGene_10592	--	--	--	--	--	--	--	--	--	--	--	--
Phyllostachys_edulis_newGene_10594	--	--	--	--	--	--	--	--	--	--	--	--
Phyllostachys_edulis_newGene_10595	--	--	--	--	--	--	--	--	--	--	--	--
Phyllostachys_edulis_newGene_10599	--	--	--	--	--	--	--	--	--	--	--	--
Phyllostachys_edulis_newGene_10605	--	--	--	--	--	--	--	Cysteine-rich TM module stress tolerance	--	--	--	--
Phyllostachys_edulis_newGene_10615	--	--	--	--	--	--	--	--	Serine/threonine-protein phosphatase 7 long form homolog OS=Arabidopsis thaliana OX=3702 GN=MAIL3 PE=2 SV=1	S	Function unknown	PREDICTED: serine/threonine-protein phosphatase 7 long form homolog [Oryza sativa Japonica Group]
Phyllostachys_edulis_newGene_10619	--	--	--	--	--	--	--	--	--	--	--	--
Phyllostachys_edulis_newGene_10627	--	--	Molecular Function: nucleic acid binding (GO:0003676);; Molecular Function: zinc ion binding (GO:0008270);; Cellular Component: plastid (GO:0009536);; Biological Process: DNA integration (GO:0015074);;	--	--	[R]	General function prediction only	--	--	L	Replication, recombination and repair	putative polyprotein [Oryza sativa Japonica Group]
Phyllostachys_edulis_newGene_10635	--	--	--	--	--	--	--	--	--	--	--	--
Phyllostachys_edulis_newGene_10639	--	--	--	--	--	--	--	--	--	--	--	--
Phyllostachys_edulis_newGene_1064	--	--	--	--	--	--	--	--	--	--	--	--
Phyllostachys_edulis_newGene_10648	--	--	Cellular Component: mitochondrion (GO:0005739);; Cellular Component: integral component of membrane (GO:0016021);;	--	--	--	--	GDP-fucose protein O-fucosyltransferase	O-fucosyltransferase 3 OS=Arabidopsis thaliana OX=3702 GN=OFUT3 PE=2 SV=1	S	Function unknown	hypothetical protein BRADI_2g04220v3 [Brachypodium distachyon]
Phyllostachys_edulis_newGene_10649	--	--	Cellular Component: plastid (GO:0009536);; Cellular Component: integral component of membrane (GO:0016021);;	--	--	--	--	--	--	S	Function unknown	uncharacterized protein LOC109769375 [Aegilops tauschii subsp. tauschii]
Phyllostachys_edulis_newGene_10650	--	--	Molecular Function: nucleotide binding (GO:0000166);; Molecular Function: nucleic acid binding (GO:0003676);; Molecular Function: catalytic activity (GO:0003824);; Cellular Component: mitochondrion (GO:0005739);; Biological Process: tRNA processing (GO:0008033);; Biological Process: DNA integration (GO:0015074);; Biological Process: methylation (GO:0032259);; Molecular Function: ion binding (GO:0…	--	--	[R]	General function prediction only	Reverse transcriptase (RNA-dependent DNA polymerase)	Retrovirus-related Pol polyprotein from transposon RE2 OS=Arabidopsis thaliana OX=3702 GN=RE2 PE=4 SV=1	L	Replication, recombination and repair	PH01B001I13.11 [Phyllostachys edulis]
Phyllostachys_edulis_newGene_10651	--	--	Cellular Component: integral component of membrane (GO:0016021);; Molecular Function: phosphatidylinositol N-acetylglucosaminyltransferase activity (GO:0017176);;	K03858|2.24013e-48|bdi:100834107|K03858 phosphatidylinositol glycan, class H | (RefSeq) uncharacterized LOC100834107	Glycosylphosphatidylinositol(GPI)-anchor biosynthesis (ko00563)	[MO]	Cell wall/membrane/envelope biogenesis;; Posttranslational modification, protein turnover, chaperones	GPI-GlcNAc transferase complex, PIG-H component	--	S	Function unknown	predicted protein, partial [Hordeum vulgare subsp. vulgare]
Phyllostachys_edulis_newGene_10652	--	--	Molecular Function: nucleic acid binding (GO:0003676);; Molecular Function: zinc ion binding (GO:0008270);; Molecular Function: kinase activity (GO:0016301);; Biological Process: phosphorylation (GO:0016310);; Molecular Function: carbohydrate binding (GO:0030246);;	--	--	--	--	Domain of unknown function (DUF4219)	Probable staphylococcal-like nuclease CAN1 OS=Oryza sativa subsp. japonica OX=39947 GN=Os01g0166100 PE=2 SV=1	S	Function unknown	PREDICTED: probable staphylococcal-like nuclease CAN1 [Brachypodium distachyon]
Phyllostachys_edulis_newGene_10653	--	--	--	--	--	--	--	--	--	S	Function unknown	hypothetical protein PAHAL_E04091 [Panicum hallii]
Phyllostachys_edulis_newGene_10654	--	--	--	--	--	--	--	--	--	--	--	PH01B031C15.20 [Phyllostachys edulis]
Phyllostachys_edulis_newGene_10655	--	--	Molecular Function: heme binding (GO:0020037);; Molecular Function: metal ion binding (GO:0046872);;	--	--	[C]	Energy production and conversion	--	Cytochrome b5 domain-containing protein RLF OS=Arabidopsis thaliana OX=3702 GN=RLF PE=2 SV=1	CI	Energy production and conversion;; Lipid transport and metabolism	cytochrome b5 domain-containing protein RLF [Aegilops tauschii subsp. tauschii]
Phyllostachys_edulis_newGene_10656	--	--	--	--	--	--	--	--	--	--	--	--
Phyllostachys_edulis_newGene_10658	--	--	--	--	--	--	--	--	--	--	--	B1234D02.12 [Oryza sativa Japonica Group]
Phyllostachys_edulis_newGene_10659	--	--	--	--	--	--	--	--	--	--	--	--
Phyllostachys_edulis_newGene_10663	--	--	--	--	--	--	--	--	--	--	--	--
Phyllostachys_edulis_newGene_10665	--	--	--	--	--	--	--	--	--	--	--	--
Phyllostachys_edulis_newGene_10667	--	--	--	--	--	--	--	--	--	--	--	--
Phyllostachys_edulis_newGene_10669	--	--	Molecular Function: protein serine/threonine kinase activity (GO:0004674);; Molecular Function: ATP binding (GO:0005524);; Biological Process: protein phosphorylation (GO:0006468);; Cellular Component: integral component of membrane (GO:0016021);;	--	--	--	--	--	Putative receptor-like protein kinase At3g47110 OS=Arabidopsis thaliana OX=3702 GN=At3g47110 PE=3 SV=1	S	Function unknown	predicted protein [Hordeum vulgare subsp. vulgare]
Phyllostachys_edulis_newGene_10671	[T]	Signal transduction mechanisms	Molecular Function: protein serine/threonine kinase activity (GO:0004674);; Molecular Function: ATP binding (GO:0005524);; Biological Process: protein phosphorylation (GO:0006468);; Cellular Component: integral component of membrane (GO:0016021);;	--	--	--	--	Protein kinase domain;; Protein tyrosine kinase	Probable LRR receptor-like serine/threonine-protein kinase At3g47570 OS=Arabidopsis thaliana OX=3702 GN=At3g47570 PE=2 SV=1	S	Function unknown	hypothetical protein PAHAL_J02091 [Panicum hallii]
Phyllostachys_edulis_newGene_10673	--	--	--	--	--	--	--	--	--	--	--	--
Phyllostachys_edulis_newGene_10676	--	--	Biological Process: lipid metabolic process (GO:0006629);; Cellular Component: membrane (GO:0016020);;	K10703|4.58917e-43|osa:4335343|K10703 very-long-chain (3R)-3-hydroxyacyl-CoA dehydratase [EC:4.2.1.134] | (RefSeq) HACD, OsJ_14083, PAS2A; very-long-chain (3R)-3-hydroxyacyl-CoA dehydratase PASTICCINO 2A	Fatty acid elongation (ko00062);; Biosynthesis of unsaturated fatty acids (ko01040);; Fatty acid metabolism (ko01212)	[R]	General function prediction only	zinc-binding in reverse transcriptase;; Protein tyrosine phosphatase-like protein, PTPLA;; zinc-binding in reverse transcriptase	Very-long-chain (3R)-3-hydroxyacyl-CoA dehydratase PASTICCINO 2A OS=Oryza sativa subsp. japonica OX=39947 GN=PAS2A PE=2 SV=2	S	Function unknown	PH01B031C15.9 [Phyllostachys edulis]
Phyllostachys_edulis_newGene_10683	--	--	Molecular Function: nucleic acid binding (GO:0003676);; Molecular Function: RNA-DNA hybrid ribonuclease activity (GO:0004523);; Cellular Component: plastid (GO:0009536);; Biological Process: DNA integration (GO:0015074);; Biological Process: RNA phosphodiester bond hydrolysis, endonucleolytic (GO:0090502);;	--	--	[R]	General function prediction only	Integrase core domain	--	L	Replication, recombination and repair	PH01B001G05.2 [Phyllostachys edulis]
Phyllostachys_edulis_newGene_10684	--	--	Molecular Function: nucleic acid binding (GO:0003676);; Molecular Function: catalytic activity (GO:0003824);; Cellular Component: mitochondrion (GO:0005739);; Biological Process: base-excision repair (GO:0006284);; Molecular Function: zinc ion binding (GO:0008270);; Biological Process: DNA integration (GO:0015074);;	--	--	[R]	General function prediction only	--	Retrovirus-related Pol polyprotein from transposon RE1 OS=Arabidopsis thaliana OX=3702 GN=RE1 PE=2 SV=1	L	Replication, recombination and repair	putative retrotransposon protein [Phyllostachys edulis]
Phyllostachys_edulis_newGene_10697	--	--	--	--	--	--	--	--	--	--	--	--
Phyllostachys_edulis_newGene_10699	--	--	--	--	--	--	--	--	--	--	--	--
Phyllostachys_edulis_newGene_10707	--	--	--	--	--	--	--	--	--	--	--	--
Phyllostachys_edulis_newGene_1071	--	--	Biological Process: sucrose biosynthetic process (GO:0005986);; Molecular Function: sucrose synthase activity (GO:0016157);; Molecular Function: sucrose-phosphate synthase activity (GO:0046524);;	K00696|4.14842e-49|osa:4345220|K00696 sucrose-phosphate synthase [EC:2.4.1.14] | (RefSeq) OJ1115_A07.105, OsSPS4F, SPS4, SPS8; probable sucrose-phosphate synthase 4	Starch and sucrose metabolism (ko00500)	[M]	Cell wall/membrane/envelope biogenesis	--	Probable sucrose-phosphate synthase 4 OS=Oryza sativa subsp. japonica OX=39947 GN=SPS4 PE=2 SV=1	M	Cell wall/membrane/envelope biogenesis	hypothetical protein OsI_28718 [Oryza sativa Indica Group]
Phyllostachys_edulis_newGene_10714	--	--	--	--	--	--	--	--	--	S	Function unknown	PREDICTED: F-box protein At4g00755-like [Brachypodium distachyon]
Phyllostachys_edulis_newGene_10715	--	--	--	--	--	--	--	--	--	S	Function unknown	PREDICTED: F-box protein At4g00755-like [Brachypodium distachyon]
Phyllostachys_edulis_newGene_10717	--	--	Biological Process: flavonoid biosynthetic process (GO:0009813);; Cellular Component: intracellular membrane-bounded organelle (GO:0043231);; Biological Process: flavonoid glucuronidation (GO:0052696);; Molecular Function: quercetin 3-O-glucosyltransferase activity (GO:0080043);; Molecular Function: quercetin 7-O-glucosyltransferase activity (GO:0080044);;	--	--	[GC]	Carbohydrate transport and metabolism;; Energy production and conversion	--	UDP-glycosyltransferase 76F1 OS=Arabidopsis thaliana OX=3702 GN=UGT76F1 PE=2 SV=1	S	Function unknown	DIMBOA UDP-glucosyltransferase BX9-like [Aegilops tauschii subsp. tauschii]
Phyllostachys_edulis_newGene_10718	--	--	--	--	--	--	--	--	--	--	--	--
Phyllostachys_edulis_newGene_10723	--	--	--	--	--	--	--	--	--	--	--	--
Phyllostachys_edulis_newGene_10724	--	--	Molecular Function: protein serine/threonine kinase activity (GO:0004674);; Molecular Function: ATP binding (GO:0005524);; Biological Process: protein phosphorylation (GO:0006468);; Cellular Component: integral component of membrane (GO:0016021);; Molecular Function: polysaccharide binding (GO:0030247);;	--	--	--	--	--	--	T	Signal transduction mechanisms	LEAF RUST 10 DISEASE-RESISTANCE LOCUS RECEPTOR-LIKE PROTEIN KINASE-like 2.1 isoform X2 [Setaria italica]
Phyllostachys_edulis_newGene_10733	--	--	Molecular Function: protein serine/threonine kinase activity (GO:0004674);; Molecular Function: ATP binding (GO:0005524);; Biological Process: protein phosphorylation (GO:0006468);; Cellular Component: integral component of membrane (GO:0016021);; Molecular Function: polysaccharide binding (GO:0030247);;	--	--	[T]	Signal transduction mechanisms	Protein tyrosine kinase;; Protein kinase domain	Protein SUPPRESSOR OF NPR1-1 CONSTITUTIVE 4 OS=Arabidopsis thaliana OX=3702 GN=LRK10L-2.6 PE=1 SV=1	T	Signal transduction mechanisms	unnamed protein product [Triticum aestivum]
Phyllostachys_edulis_newGene_10734	--	--	Molecular Function: protein serine/threonine kinase activity (GO:0004674);; Molecular Function: ATP binding (GO:0005524);; Biological Process: protein phosphorylation (GO:0006468);; Cellular Component: integral component of membrane (GO:0016021);; Molecular Function: polysaccharide binding (GO:0030247);;	--	--	--	--	Wall-associated receptor kinase galacturonan-binding	--	S	Function unknown	Rust resistance kinase Lr10 [Dichanthelium oligosanthes]
Phyllostachys_edulis_newGene_10735	[M]	Cell wall/membrane/envelope biogenesis	Molecular Function: nucleotide binding (GO:0000166);; Molecular Function: protein kinase activity (GO:0004672);; Cellular Component: membrane (GO:0016020);; Biological Process: phosphorylation (GO:0016310);;	--	--	[T]	Signal transduction mechanisms	Protein kinase domain;; Protein tyrosine kinase;; Wall-associated receptor kinase galacturonan-binding	LEAF RUST 10 DISEASE-RESISTANCE LOCUS RECEPTOR-LIKE PROTEIN KINASE-like 2.4 OS=Arabidopsis thaliana OX=3702 GN=LRK10L-2.4 PE=3 SV=1	T	Signal transduction mechanisms	hypothetical protein PAHAL_E03901 [Panicum hallii]
Phyllostachys_edulis_newGene_10736	[T]	Signal transduction mechanisms	Molecular Function: protein serine/threonine kinase activity (GO:0004674);; Molecular Function: ATP binding (GO:0005524);; Cellular Component: plasma membrane (GO:0005886);; Biological Process: protein phosphorylation (GO:0006468);; Biological Process: cell surface receptor signaling pathway (GO:0007166);; Cellular Component: integral component of membrane (GO:0016021);; Molecular Function: polys…	--	--	[T]	Signal transduction mechanisms	Protein kinase domain;; Protein tyrosine kinase;; Phosphotransferase enzyme family	LEAF RUST 10 DISEASE-RESISTANCE LOCUS RECEPTOR-LIKE PROTEIN KINASE-like 1.2 OS=Arabidopsis thaliana OX=3702 GN=LRK10L-1.2 PE=2 SV=3	T	Signal transduction mechanisms	hypothetical protein OsJ_00287 [Oryza sativa Japonica Group]
Phyllostachys_edulis_newGene_10745	--	--	--	--	--	--	--	--	--	--	--	--
Phyllostachys_edulis_newGene_10747	[K]	Transcription	--	--	--	[R]	General function prediction only	Leucine rich repeat;; Leucine Rich repeats (2 copies);; Leucine Rich Repeat;; Leucine Rich repeat;; Leucine rich repeat;; Leucine Rich repeats (2 copies);; Leucine Rich Repeat	Receptor like protein 22 OS=Arabidopsis thaliana OX=3702 GN=RLP22 PE=2 SV=1	S	Function unknown	hypothetical protein BRADI_4g21190v3 [Brachypodium distachyon]
Phyllostachys_edulis_newGene_10751	--	--	--	--	--	--	--	--	Protein NEGATIVE REGULATOR OF RESISTANCE OS=Oryza sativa subsp. japonica OX=39947 GN=NRR PE=1 SV=1	S	Function unknown	protein NEGATIVE REGULATOR OF RESISTANCE-like [Aegilops tauschii subsp. tauschii]
Phyllostachys_edulis_newGene_10756	--	--	Cellular Component: plastid (GO:0009536);;	--	--	[R]	General function prediction only	PPR repeat family;; PPR repeat;; PPR repeat;; Pentatricopeptide repeat domain;; Pentacotripeptide-repeat region of PRORP	Pentatricopeptide repeat-containing protein At5g02860 OS=Arabidopsis thaliana OX=3702 GN=At5g02860 PE=2 SV=1	S	Function unknown	PREDICTED: LOW QUALITY PROTEIN: pentatricopeptide repeat-containing protein At5g02860 [Oryza brachyantha]
Phyllostachys_edulis_newGene_10757	--	--	Molecular Function: ATP binding (GO:0005524);; Biological Process: protein folding (GO:0006457);; Biological Process: response to stress (GO:0006950);; Cellular Component: plastid (GO:0009536);; Molecular Function: unfolded protein binding (GO:0051082);;	K09487|9.26597e-15|sita:101769528|K09487 heat shock protein 90kDa beta | (RefSeq) heat shock protein 90-5, chloroplastic-like	Protein processing in endoplasmic reticulum (ko04141);; Plant-pathogen interaction (ko04626)	[O]	Posttranslational modification, protein turnover, chaperones	--	Heat shock protein 90-5, chloroplastic OS=Arabidopsis thaliana OX=3702 GN=HSP90-5 PE=1 SV=1	O	Posttranslational modification, protein turnover, chaperones	hypothetical protein PAHAL_F01716 [Panicum hallii]
Phyllostachys_edulis_newGene_10768	--	--	--	--	--	--	--	--	--	--	--	--
Phyllostachys_edulis_newGene_10770	--	--	--	--	--	--	--	--	--	--	--	--
Phyllostachys_edulis_newGene_10775	--	--	--	--	--	--	--	--	--	T	Signal transduction mechanisms	rust resistance kinase Lr10-like [Aegilops tauschii subsp. tauschii]
Phyllostachys_edulis_newGene_10793	--	--	--	--	--	--	--	--	--	S	Function unknown	PREDICTED: extensin [Oryza sativa Japonica Group]
Phyllostachys_edulis_newGene_10794	--	--	--	--	--	--	--	--	--	--	--	--
Phyllostachys_edulis_newGene_10796	--	--	Molecular Function: DNA binding (GO:0003677);; Biological Process: response to stress (GO:0006950);; Molecular Function: protein dimerization activity (GO:0046983);;	--	--	--	--	--	--	S	Function unknown	hypothetical protein BAE44_0005019 [Dichanthelium oligosanthes]
Phyllostachys_edulis_newGene_10797	--	--	--	--	--	--	--	--	--	--	--	--
Phyllostachys_edulis_newGene_10801	--	--	Molecular Function: RNA polymerase II regulatory region sequence-specific DNA binding (GO:0000977);; Molecular Function: transcription factor activity, sequence-specific DNA binding (GO:0003700);; Biological Process: regulation of transcription from RNA polymerase II promoter (GO:0006357);; Molecular Function: protein dimerization activity (GO:0046983);; Cellular Component: RNA polymerase II tran…	--	--	--	--	Helix-loop-helix DNA-binding domain	Transcription factor bHLH167 OS=Arabidopsis thaliana OX=3702 GN=BHLH167 PE=2 SV=1	S	Function unknown	hypothetical protein BAE44_0002153 [Dichanthelium oligosanthes]
Phyllostachys_edulis_newGene_10805	--	--	--	--	--	--	--	--	--	--	--	--
Phyllostachys_edulis_newGene_10806	--	--	--	--	--	--	--	--	--	--	--	--
Phyllostachys_edulis_newGene_10810	[R]	General function prediction only	Cellular Component: cytoplasm (GO:0005737);; Molecular Function: oxidoreductase activity (GO:0016491);; Biological Process: oxidation-reduction process (GO:0055114);;	--	--	--	--	NmrA-like family;; NAD(P)H-binding;; NAD dependent epimerase/dehydratase family;; 3-beta hydroxysteroid dehydrogenase/isomerase family	Isoflavone reductase homolog IRL OS=Zea mays OX=4577 GN=IRL PE=2 SV=1	S	Function unknown	isoflavone reductase homolog IRL-like [Aegilops tauschii subsp. tauschii]
Phyllostachys_edulis_newGene_10828	--	--	Cellular Component: membrane (GO:0016020);;	--	--	--	--	--	--	S	Function unknown	PREDICTED: uncharacterized protein LOC100839851 [Brachypodium distachyon]
Phyllostachys_edulis_newGene_10830	--	--	--	--	--	--	--	--	--	--	--	--
Phyllostachys_edulis_newGene_10833	--	--	--	--	--	--	--	--	--	--	--	--
Phyllostachys_edulis_newGene_10834	--	--	--	--	--	--	--	--	--	--	--	--
Phyllostachys_edulis_newGene_10835	--	--	--	--	--	--	--	--	--	--	--	--
Phyllostachys_edulis_newGene_10837	--	--	Cellular Component: cytoplasm (GO:0005737);; Biological Process: metal ion transport (GO:0030001);; Molecular Function: transition metal ion binding (GO:0046914);; Biological Process: cellular transition metal ion homeostasis (GO:0046916);;	--	--	--	--	Heavy-metal-associated domain	--	S	Function unknown	PREDICTED: uncharacterized protein LOC9268845 [Oryza sativa Japonica Group]
Phyllostachys_edulis_newGene_1084	--	--	Molecular Function: DNA binding (GO:0003677);; Molecular Function: RNA binding (GO:0003723);; Molecular Function: RNA-directed DNA polymerase activity (GO:0003964);; Biological Process: RNA-dependent DNA biosynthetic process (GO:0006278);; Biological Process: DNA recombination (GO:0006310);; Molecular Function: metal ion binding (GO:0046872);;	--	--	[R]	General function prediction only	Aspartyl protease	--	S	Function unknown	putative polyprotein [Oryza sativa Japonica Group]
Phyllostachys_edulis_newGene_10840	--	--	Molecular Function: RNA polymerase II regulatory region sequence-specific DNA binding (GO:0000977);; Molecular Function: transcription factor activity, sequence-specific DNA binding (GO:0003700);; Cellular Component: nucleus (GO:0005634);; Biological Process: regulation of transcription from RNA polymerase II promoter (GO:0006357);; Cellular Component: plastid (GO:0009536);;	--	--	[L]	Replication, recombination and repair	--	Putative AC transposase OS=Zea mays OX=4577 PE=2 SV=2	S	Function unknown	hypothetical protein OsI_26572 [Oryza sativa Indica Group]
Phyllostachys_edulis_newGene_10841	[T]	Signal transduction mechanisms	Molecular Function: protein serine/threonine kinase activity (GO:0004674);; Molecular Function: calcium ion binding (GO:0005509);; Molecular Function: ATP binding (GO:0005524);; Cellular Component: mitochondrion (GO:0005739);; Cellular Component: plasma membrane (GO:0005886);; Biological Process: protein phosphorylation (GO:0006468);; Biological Process: cell surface receptor signaling pathway (G…	--	--	--	--	Protein tyrosine kinase;; Protein kinase domain	Wall-associated receptor kinase 5 OS=Arabidopsis thaliana OX=3702 GN=WAK5 PE=2 SV=1	T	Signal transduction mechanisms	Os02g0632800 [Oryza sativa Japonica Group]
Phyllostachys_edulis_newGene_10845	--	--	--	--	--	--	--	--	--	--	--	transmembrane CLPTM1 family protein, partial [Phyllostachys nigra var. henonis]
Phyllostachys_edulis_newGene_10847	--	--	--	--	--	--	--	TNP1/EN/SPM transposase	--	S	Function unknown	PREDICTED: uncharacterized protein LOC102701178 isoform X2 [Oryza brachyantha]
Phyllostachys_edulis_newGene_10852	--	--	--	--	--	--	--	--	--	S	Function unknown	hypothetical protein PAHAL_E03598 [Panicum hallii]
Phyllostachys_edulis_newGene_10861	[R]	General function prediction only	--	--	--	--	--	--	--	--	--	hypothetical protein GUITHDRAFT_52591, partial [Guillardia theta CCMP2712]
Phyllostachys_edulis_newGene_10865	--	--	Molecular Function: GTPase activator activity (GO:0005096);; Biological Process: positive regulation of GTPase activity (GO:0043547);;	K12493|2.98073e-59|obr:102711964|K12493 ADP-ribosylation factor GTPase-activating protein 2/3 | (RefSeq) probable ADP-ribosylation factor GTPase-activating protein AGD9	Endocytosis (ko04144)	[T]	Signal transduction mechanisms	--	Probable ADP-ribosylation factor GTPase-activating protein AGD8 OS=Arabidopsis thaliana OX=3702 GN=AGD8 PE=1 SV=1	U	Intracellular trafficking, secretion, and vesicular transport	Os03g0854100, partial [Oryza sativa Japonica Group]
Phyllostachys_edulis_newGene_10866	--	--	Molecular Function: GTPase activator activity (GO:0005096);; Biological Process: positive regulation of GTPase activity (GO:0043547);;	K12493|1.74353e-18|obr:102711964|K12493 ADP-ribosylation factor GTPase-activating protein 2/3 | (RefSeq) probable ADP-ribosylation factor GTPase-activating protein AGD9	Endocytosis (ko04144)	[T]	Signal transduction mechanisms	--	Probable ADP-ribosylation factor GTPase-activating protein AGD9 OS=Arabidopsis thaliana OX=3702 GN=AGD9 PE=1 SV=1	U	Intracellular trafficking, secretion, and vesicular transport	putative zinc finger protein [Oryza sativa Japonica Group]
Phyllostachys_edulis_newGene_10867	--	--	--	--	--	--	--	--	--	--	--	--
Phyllostachys_edulis_newGene_10868	--	--	Cellular Component: plastid (GO:0009536);; Cellular Component: integral component of membrane (GO:0016021);;	K10268|4.99787e-26|sita:101765920|K10268 F-box and leucine-rich repeat protein 2/20 | (RefSeq) F-box/LRR-repeat protein 3-like	--	[R]	General function prediction only	--	F-box/LRR-repeat protein 3 OS=Arabidopsis thaliana OX=3702 GN=FBL3 PE=2 SV=1	S	Function unknown	hypothetical protein PAHAL_E00095 [Panicum hallii]
Phyllostachys_edulis_newGene_10870	--	--	--	--	--	--	--	--	--	--	--	--
Phyllostachys_edulis_newGene_10871	[O]	Posttranslational modification, protein turnover, chaperones	Molecular Function: glutathione transferase activity (GO:0004364);; Cellular Component: mitochondrion (GO:0005739);; Biological Process: glutathione metabolic process (GO:0006749);; Biological Process: aromatic amino acid family metabolic process (GO:0009072);;	K01800|1.39475e-42|bdi:100821634|K01800 maleylacetoacetate isomerase [EC:5.2.1.2] | (RefSeq) glutathione S-transferase zeta class	Tyrosine metabolism (ko00350)	[O]	Posttranslational modification, protein turnover, chaperones	AIR synthase related protein, C-terminal domain	Glutathione S-transferase 1 OS=Dianthus caryophyllus OX=3570 GN=GST1 PE=2 SV=1	O	Posttranslational modification, protein turnover, chaperones	glutathione S-transferase zeta class-like [Aegilops tauschii subsp. tauschii]
Phyllostachys_edulis_newGene_10878	--	--	--	--	--	--	--	--	--	S	Function unknown	hypothetical protein OsI_30043 [Oryza sativa Indica Group]
Phyllostachys_edulis_newGene_10879	--	--	Molecular Function: electron carrier activity (GO:0009055);;	--	--	--	--	--	--	S	Function unknown	mavicyanin-like [Aegilops tauschii subsp. tauschii]
Phyllostachys_edulis_newGene_10888	--	--	Biological Process: mitotic sister chromatid segregation (GO:0000070);; Cellular Component: nuclear MIS12/MIND complex (GO:0000818);; Biological Process: protein localization to kinetochore (GO:0034501);; Biological Process: kinetochore assembly (GO:0051382);;	--	--	--	--	--	--	S	Function unknown	PREDICTED: uncharacterized protein LOC4330004 [Oryza sativa Japonica Group]
Phyllostachys_edulis_newGene_10891	[E]	Amino acid transport and metabolism	Molecular Function: magnesium ion binding (GO:0000287);; Molecular Function: phosphoserine phosphatase activity (GO:0004647);; Biological Process: L-serine biosynthetic process (GO:0006564);; Cellular Component: chloroplast (GO:0009507);; Biological Process: pollen development (GO:0009555);; Biological Process: embryo development ending in seed dormancy (GO:0009793);; Biological Process: dephosph…	K01079|1.49571e-42|osa:4350964|K01079 phosphoserine phosphatase [EC:3.1.3.3] | (RefSeq) phosphoserine phosphatase, chloroplastic	Glycine, serine and threonine metabolism (ko00260);; Carbon metabolism (ko01200);; Biosynthesis of amino acids (ko01230)	[E]	Amino acid transport and metabolism	--	Phosphoserine phosphatase, chloroplastic OS=Arabidopsis thaliana OX=3702 GN=PSP PE=1 SV=2	E	Amino acid transport and metabolism	hypothetical protein OsJ_34518 [Oryza sativa Japonica Group]
Phyllostachys_edulis_newGene_10892	--	--	--	--	--	--	--	--	--	--	--	--
Phyllostachys_edulis_newGene_10893	--	--	Molecular Function: DNA binding (GO:0003677);; Biological Process: DNA recombination (GO:0006310);;	--	--	[R]	General function prediction only	gag-polypeptide of LTR copia-type	Retrovirus-related Pol polyprotein from transposon TNT 1-94 OS=Nicotiana tabacum OX=4097 PE=2 SV=1	S	Function unknown	OSJNBa0061C06.9 [Oryza sativa Japonica Group]
Phyllostachys_edulis_newGene_10894	--	--	Molecular Function: DNA binding (GO:0003677);; Molecular Function: catalytic activity (GO:0003824);; Molecular Function: sugar:proton symporter activity (GO:0005351);; Cellular Component: mitochondrion (GO:0005739);; Cellular Component: endoplasmic reticulum membrane (GO:0005789);; Biological Process: base-excision repair (GO:0006284);; Biological Process: DNA recombination (GO:0006310);; Biologi…	--	--	[R]	General function prediction only	Reverse transcriptase (RNA-dependent DNA polymerase)	Retrovirus-related Pol polyprotein from transposon TNT 1-94 OS=Nicotiana tabacum OX=4097 PE=2 SV=1	L	Replication, recombination and repair	putative retrotransposon protein [Phyllostachys edulis]
Phyllostachys_edulis_newGene_10896	[E]	Amino acid transport and metabolism	Molecular Function: nucleic acid binding (GO:0003676);; Molecular Function: ATP binding (GO:0005524);; Cellular Component: mitochondrion (GO:0005739);; Biological Process: DNA integration (GO:0015074);; Cellular Component: integral component of membrane (GO:0016021);; Molecular Function: oxidoreductase activity (GO:0016491);; Molecular Function: ATPase activity (GO:0016887);; Biological Process: …	K14157|1.17675e-148|bdi:100824912|K14157 alpha-aminoadipic semialdehyde synthase [EC:1.5.1.8 1.5.1.9] | (RefSeq) alpha-aminoadipic semialdehyde synthase	Lysine degradation (ko00310)	[E]	Amino acid transport and metabolism	Saccharopine dehydrogenase C-terminal domain;; Reverse transcriptase (RNA-dependent DNA polymerase);; Reverse transcriptase (RNA-dependent DNA polymerase)	Alpha-aminoadipic semialdehyde synthase OS=Arabidopsis thaliana OX=3702 GN=LKR/SDH PE=1 SV=1	L	Replication, recombination and repair	retrotransposon protein, putative, unclassified, expressed [Oryza sativa Japonica Group]
Phyllostachys_edulis_newGene_10901	--	--	--	--	--	--	--	--	--	--	--	--
Phyllostachys_edulis_newGene_10902	--	--	--	--	--	--	--	--	--	--	--	--
Phyllostachys_edulis_newGene_1091	--	--	Molecular Function: DNA binding (GO:0003677);; Cellular Component: nucleus (GO:0005634);;	--	--	[O]	Posttranslational modification, protein turnover, chaperones	Myb-like DNA-binding domain	Protein RADIALIS-like 6 OS=Arabidopsis thaliana OX=3702 GN=RL6 PE=2 SV=1	K	Transcription	Os12g0522516, partial [Oryza sativa Japonica Group]
Phyllostachys_edulis_newGene_10912	--	--	Cellular Component: integral component of membrane (GO:0016021);;	--	--	--	--	--	Formin-like protein 14 OS=Oryza sativa subsp. japonica OX=39947 GN=FH14 PE=2 SV=1	S	Function unknown	Formin-like protein 14 [Dichanthelium oligosanthes]
Phyllostachys_edulis_newGene_10927	--	--	--	--	--	--	--	--	--	K	Transcription	transcription factor BIM2-like [Aegilops tauschii subsp. tauschii]
Phyllostachys_edulis_newGene_10928	--	--	--	--	--	--	--	--	--	--	--	--
Phyllostachys_edulis_newGene_10945	--	--	--	--	--	--	--	--	--	--	--	--
Phyllostachys_edulis_newGene_10955	--	--	Cellular Component: Golgi membrane (GO:0000139);; Biological Process: protein glycosylation (GO:0006486);; Molecular Function: galactosyltransferase activity (GO:0008378);; Cellular Component: integral component of membrane (GO:0016021);;	K20855|1.64644e-13|mdm:103442612|K20855 beta-1,3-galactosyltransferase 1/2/3/4/5/7/8 [EC:2.4.1.-] | (RefSeq) probable beta-1,3-galactosyltransferase 2	--	[G]	Carbohydrate transport and metabolism	Galactosyltransferase	Probable beta-1,3-galactosyltransferase 2 OS=Arabidopsis thaliana OX=3702 GN=B3GALT2 PE=2 SV=1	S	Function unknown	probable beta-1,3-galactosyltransferase 2 isoform X1 [Momordica charantia]
Phyllostachys_edulis_newGene_10958	--	--	--	--	--	--	--	--	--	S	Function unknown	hypothetical protein SETIT_027883mg, partial [Setaria italica]
Phyllostachys_edulis_newGene_10961	--	--	--	--	--	--	--	--	--	S	Function unknown	hypothetical protein OsI_31947 [Oryza sativa Indica Group]
Phyllostachys_edulis_newGene_10978	[HT]	Coenzyme transport and metabolism;; Signal transduction mechanisms	--	K08869|2.26448e-19|osa:4341968|K08869 aarF domain-containing kinase | (RefSeq) P0596H10.5; uncharacterized LOC4341968	--	[R]	General function prediction only	ABC1 family	Protein ACTIVITY OF BC1 COMPLEX KINASE 7, chloroplastic OS=Arabidopsis thaliana OX=3702 GN=ABC1K7 PE=1 SV=1	S	Function unknown	Os06g0701300, partial [Oryza sativa Japonica Group]
Phyllostachys_edulis_newGene_10999	--	--	--	--	--	--	--	--	--	--	--	--
Phyllostachys_edulis_newGene_11004	--	--	Cellular Component: mitochondrion (GO:0005739);; Cellular Component: plastid (GO:0009536);;	--	--	--	--	--	--	S	Function unknown	hypothetical protein PAHAL_E03146 [Panicum hallii]
Phyllostachys_edulis_newGene_11011	[X]	Mobilome: prophages, transposons	Molecular Function: DNA binding (GO:0003677);; Molecular Function: serine-type endopeptidase activity (GO:0004252);; Biological Process: DNA recombination (GO:0006310);; Biological Process: proteolysis (GO:0006508);; Molecular Function: zinc ion binding (GO:0008270);; Biological Process: DNA integration (GO:0015074);; Cellular Component: integral component of membrane (GO:0016021);;	--	--	[R]	General function prediction only	Reverse transcriptase (RNA-dependent DNA polymerase);; Integrase core domain;; GAG-pre-integrase domain	Retrovirus-related Pol polyprotein from transposon TNT 1-94 OS=Nicotiana tabacum OX=4097 PE=2 SV=1	L	Replication, recombination and repair	PH01B035L11.21 [Phyllostachys edulis]
Phyllostachys_edulis_newGene_11015	[M]	Cell wall/membrane/envelope biogenesis	Molecular Function: protein serine/threonine kinase activity (GO:0004674);; Molecular Function: ATP binding (GO:0005524);; Biological Process: protein phosphorylation (GO:0006468);; Cellular Component: integral component of membrane (GO:0016021);;	--	--	--	--	Protein kinase domain;; Protein tyrosine kinase;; Leucine rich repeat;; Leucine Rich Repeat;; Leucine Rich repeats (2 copies)	Phytosulfokine receptor 1 OS=Daucus carota OX=4039 GN=PSKR PE=1 SV=1	S	Function unknown	hypothetical protein OsJ_07606 [Oryza sativa Japonica Group]
Phyllostachys_edulis_newGene_11017	--	--	Molecular Function: binding (GO:0005488);;	--	--	--	--	MULE transposase domain;; Transposase, Mutator family;; SWIM zinc finger	--	S	Function unknown	uncharacterized protein LOC8062633 [Sorghum bicolor]
Phyllostachys_edulis_newGene_11028	--	--	--	--	--	--	--	--	--	--	--	--
Phyllostachys_edulis_newGene_1103	--	--	--	--	--	--	--	--	--	S	Function unknown	predicted protein [Hordeum vulgare subsp. vulgare]
Phyllostachys_edulis_newGene_11038	--	--	Molecular Function: serine-type endopeptidase activity (GO:0004252);; Biological Process: proteolysis (GO:0006508);; Cellular Component: chloroplast stromal thylakoid (GO:0009533);; Cellular Component: chloroplast thylakoid membrane (GO:0009535);; Biological Process: chloroplast organization (GO:0009658);; Cellular Component: chloroplast envelope (GO:0009941);; Biological Process: photosystem II …	--	--	[O]	Posttranslational modification, protein turnover, chaperones	--	Protease Do-like 2, chloroplastic OS=Arabidopsis thaliana OX=3702 GN=DEGP2 PE=1 SV=2	O	Posttranslational modification, protein turnover, chaperones	Os05g0147500 [Oryza sativa Japonica Group]
Phyllostachys_edulis_newGene_11055	--	--	Cellular Component: DNA-directed RNA polymerase V complex (GO:0000419);; Molecular Function: RNA polymerase III activity (GO:0001056);; Molecular Function: DNA binding (GO:0003677);; Cellular Component: DNA-directed RNA polymerase III complex (GO:0005666);; Cellular Component: nucleolus (GO:0005730);; Biological Process: DNA methylation (GO:0006306);; Biological Process: transcription from RNA po…	K16251|7.80577e-37|bdi:100825545|K16251 DNA-directed RNA polymerase V subunit 1 [EC:2.7.7.6] | (RefSeq) DNA-directed RNA polymerase V subunit 1	--	[K]	Transcription	--	DNA-directed RNA polymerase V subunit 1 OS=Arabidopsis thaliana OX=3702 GN=NRPE1 PE=1 SV=1	K	Transcription	PREDICTED: DNA-directed RNA polymerase V subunit 1 [Brachypodium distachyon]
Phyllostachys_edulis_newGene_11056	[C]	Energy production and conversion	Molecular Function: ubiquitin-protein transferase activity (GO:0004842);; Cellular Component: plastid (GO:0009536);; Biological Process: protein ubiquitination (GO:0016567);;	--	--	--	--	--	U-box domain-containing protein 62 OS=Arabidopsis thaliana OX=3702 GN=PUB62 PE=2 SV=1	S	Function unknown	PREDICTED: uncharacterized protein LOC100842356 [Brachypodium distachyon]
Phyllostachys_edulis_newGene_11059	--	--	--	--	--	--	--	--	--	--	--	--
Phyllostachys_edulis_newGene_11067	--	--	Molecular Function: nucleic acid binding (GO:0003676);; Biological Process: DNA integration (GO:0015074);;	--	--	--	--	gag-polypeptide of LTR copia-type	--	L	Replication, recombination and repair	uncharacterized protein LOC109776095 isoform X1 [Aegilops tauschii subsp. tauschii]
Phyllostachys_edulis_newGene_11068	--	--	Molecular Function: nucleic acid binding (GO:0003676);; Cellular Component: mitochondrion (GO:0005739);; Molecular Function: zinc ion binding (GO:0008270);; Biological Process: DNA integration (GO:0015074);; Molecular Function: hydrolase activity (GO:0016787);;	--	--	[R]	General function prediction only	Reverse transcriptase (RNA-dependent DNA polymerase);; Reverse transcriptase (RNA-dependent DNA polymerase);; Integrase core domain	Retrovirus-related Pol polyprotein from transposon TNT 1-94 OS=Nicotiana tabacum OX=4097 PE=2 SV=1	L	Replication, recombination and repair	putative gag-pol polyprotein [Oryza sativa Japonica Group]
Phyllostachys_edulis_newGene_11076	--	--	--	--	--	--	--	--	--	S	Function unknown	hypothetical protein BAE44_0004721 [Dichanthelium oligosanthes]
Phyllostachys_edulis_newGene_11077	--	--	--	--	--	--	--	--	--	S	Function unknown	Iron sulfur cluster assembly protein 1, mitochondrial [Triticum urartu]
Phyllostachys_edulis_newGene_11080	--	--	--	--	--	--	--	--	--	S	Function unknown	uncharacterized protein LOC101774381 [Setaria italica]
Phyllostachys_edulis_newGene_11093	--	--	--	--	--	--	--	--	Receptor-like serine/threonine-protein kinase SD1-7 OS=Arabidopsis thaliana OX=3702 GN=SD17 PE=1 SV=1	T	Signal transduction mechanisms	PREDICTED: receptor-like serine/threonine-protein kinase SD1-8 [Oryza sativa Japonica Group]
Phyllostachys_edulis_newGene_11099	--	--	Cellular Component: mitochondrion (GO:0005739);; Biological Process: protein folding (GO:0006457);; Molecular Function: zinc ion binding (GO:0008270);; Biological Process: protein import into mitochondrial matrix (GO:0030150);; Biological Process: protein stabilization (GO:0050821);; Molecular Function: chaperone binding (GO:0051087);;	K17808|2.03697e-87|osa:4331164|K17808 mitochondrial protein import protein ZIM17 | (RefSeq) OJ1202_E07.24, P0474F11.5; uncharacterized protein C24H6.02c	--	[S]	Function unknown	DNL zinc finger	--	S	Function unknown	PREDICTED: uncharacterized protein C24H6.02c [Oryza sativa Japonica Group]
Phyllostachys_edulis_newGene_11105	--	--	--	--	--	--	--	--	--	--	--	--
Phyllostachys_edulis_newGene_11111	--	--	--	--	--	--	--	--	--	S	Function unknown	hypothetical protein BAE44_0018224 [Dichanthelium oligosanthes]
Phyllostachys_edulis_newGene_11115	[HT]	Coenzyme transport and metabolism;; Signal transduction mechanisms	Molecular Function: protein kinase activity (GO:0004672);; Molecular Function: ATP binding (GO:0005524);; Biological Process: protein phosphorylation (GO:0006468);; Cellular Component: chloroplast (GO:0009507);;	K08869|7.80734e-160|sita:101773154|K08869 aarF domain-containing kinase | (RefSeq) uncharacterized protein sll0005-like	--	[R]	General function prediction only	--	Uncharacterized aarF domain-containing protein kinase At1g71810, chloroplastic OS=Arabidopsis thaliana OX=3702 GN=At1g71810 PE=1 SV=1	S	Function unknown	hypothetical protein PAHAL_A03878 [Panicum hallii]
Phyllostachys_edulis_newGene_1112	--	--	--	--	--	--	--	--	--	--	--	--
Phyllostachys_edulis_newGene_11129	--	--	--	--	--	--	--	--	--	--	--	--
Phyllostachys_edulis_newGene_11133	--	--	--	--	--	--	--	--	--	--	--	--
Phyllostachys_edulis_newGene_11134	--	--	Molecular Function: nucleic acid binding (GO:0003676);; Molecular Function: aspartic-type endopeptidase activity (GO:0004190);; Biological Process: proteolysis (GO:0006508);; Biological Process: DNA integration (GO:0015074);;	--	--	--	--	--	--	--	--	PH01B015M02.2 [Phyllostachys edulis]
Phyllostachys_edulis_newGene_11148	--	--	--	--	--	--	--	--	--	--	--	--
Phyllostachys_edulis_newGene_11149	--	--	Molecular Function: catalytic activity (GO:0003824);; Molecular Function: binding (GO:0005488);; Cellular Component: membrane (GO:0016020);;	--	--	--	--	Plant mobile domain	Serine/threonine-protein phosphatase 7 long form homolog OS=Arabidopsis thaliana OX=3702 GN=MAIL3 PE=2 SV=1	--	--	putative retrotransposon protein [Phyllostachys edulis]
Phyllostachys_edulis_newGene_11150	--	--	--	--	--	--	--	--	--	--	--	PH01B001G05.11 [Phyllostachys edulis]
Phyllostachys_edulis_newGene_11162	[J]	Translation, ribosomal structure and biogenesis	Molecular Function: structural constituent of ribosome (GO:0003735);; Cellular Component: mitochondrion (GO:0005739);; Cellular Component: ribosome (GO:0005840);; Biological Process: translation (GO:0006412);;	--	--	[J]	Translation, ribosomal structure and biogenesis	Ribosomal protein S15	--	J	Translation, ribosomal structure and biogenesis	PREDICTED: protein diaphanous homolog 1-like [Brachypodium distachyon]
Phyllostachys_edulis_newGene_11179	--	--	--	--	--	--	--	--	--	S	Function unknown	hypothetical protein PAHAL_A03707 [Panicum hallii]
Phyllostachys_edulis_newGene_11182	[J]	Translation, ribosomal structure and biogenesis	Molecular Function: RNA binding (GO:0003723);; Molecular Function: structural constituent of ribosome (GO:0003735);; Cellular Component: mitochondrion (GO:0005739);; Biological Process: translation (GO:0006412);; Cellular Component: cytosolic large ribosomal subunit (GO:0022625);;	K02924|1.55549e-28|zma:103654171|K02924 large subunit ribosomal protein L39e | (RefSeq) 60S ribosomal protein L39	Ribosome (ko03010)	[J]	Translation, ribosomal structure and biogenesis	Ribosomal L39 protein	60S ribosomal protein L39 OS=Zea mays OX=4577 GN=RPL39 PE=3 SV=1	J	Translation, ribosomal structure and biogenesis	hypothetical protein PAHAL_A03703, partial [Panicum hallii]
Phyllostachys_edulis_newGene_11183	--	--	--	--	--	--	--	--	--	S	Function unknown	PREDICTED: uncharacterized protein LOC102715501 [Oryza brachyantha]
Phyllostachys_edulis_newGene_11185	--	--	Cellular Component: mitochondrion (GO:0005739);;	--	--	[R]	General function prediction only	PPR repeat	Pentatricopeptide repeat-containing protein At5g27460 OS=Arabidopsis thaliana OX=3702 GN=At5g27460 PE=2 SV=1	S	Function unknown	hypothetical protein PAHAL_A03698, partial [Panicum hallii]
Phyllostachys_edulis_newGene_11188	--	--	--	--	--	--	--	--	--	--	--	--
Phyllostachys_edulis_newGene_11191	--	--	Cellular Component: integral component of membrane (GO:0016021);;	--	--	--	--	NADH-ubiquinone reductase complex 1 MLRQ subunit	--	S	Function unknown	uncharacterized protein LOC109784586 [Aegilops tauschii subsp. tauschii]
Phyllostachys_edulis_newGene_11194	--	--	--	--	--	--	--	--	--	--	--	--
Phyllostachys_edulis_newGene_11199	--	--	--	--	--	--	--	--	--	--	--	--
Phyllostachys_edulis_newGene_11207	--	--	--	--	--	--	--	hAT family C-terminal dimerisation region	--	--	--	PREDICTED: uncharacterized protein LOC108201053 [Daucus carota subsp. sativus]
Phyllostachys_edulis_newGene_11216	[J]	Translation, ribosomal structure and biogenesis	Molecular Function: aminoacyl-tRNA editing activity (GO:0002161);; Molecular Function: isoleucine-tRNA ligase activity (GO:0004822);; Molecular Function: ATP binding (GO:0005524);; Cellular Component: mitochondrion (GO:0005739);; Cellular Component: cytosol (GO:0005829);; Biological Process: isoleucyl-tRNA aminoacylation (GO:0006428);; Biological Process: regulation of translational fidelity (GO:…	K01870|9.49369e-49|obr:102719934|K01870 isoleucyl-tRNA synthetase [EC:6.1.1.5] | (RefSeq) isoleucine--tRNA ligase, chloroplastic/mitochondrial	Aminoacyl-tRNA biosynthesis (ko00970)	[J]	Translation, ribosomal structure and biogenesis	Anticodon-binding domain of tRNA	Isoleucine--tRNA ligase, chloroplastic/mitochondrial OS=Arabidopsis thaliana OX=3702 GN=OVA2 PE=2 SV=1	J	Translation, ribosomal structure and biogenesis	Os02g0778200, partial [Oryza sativa Japonica Group]
Phyllostachys_edulis_newGene_11217	--	--	Molecular Function: DNA binding (GO:0003677);; Molecular Function: chromatin binding (GO:0003682);; Molecular Function: RNA binding (GO:0003723);; Molecular Function: RNA-directed DNA polymerase activity (GO:0003964);; Molecular Function: aspartic-type endopeptidase activity (GO:0004190);; Molecular Function: L-histidine transmembrane transporter activity (GO:0005290);; Biological Process: RNA-de…	--	--	[R]	General function prediction only	Retroviral aspartyl protease;; gag-polyprotein putative aspartyl protease;; Aspartyl protease;; Myosin head (motor domain);; Reverse transcriptase (RNA-dependent DNA polymerase);; Retrotransposon gag protein	Protein OPAQUE1 OS=Zea mays OX=4577 GN=O1 PE=1 SV=1	L	Replication, recombination and repair	uncharacterized protein LOC100191316 isoform X1 [Zea mays]
Phyllostachys_edulis_newGene_11219	--	--	--	--	--	--	--	--	--	--	--	--
Phyllostachys_edulis_newGene_11222	--	--	Biological Process: autophagosome assembly (GO:0000045);; Biological Process: autophagy of mitochondrion (GO:0000422);; Biological Process: C-terminal protein lipidation (GO:0006501);; Biological Process: protein transport (GO:0015031);; Molecular Function: Atg8 ligase activity (GO:0019776);; Cellular Component: pre-autophagosomal structure membrane (GO:0034045);; Cellular Component: Atg12-Atg5-A…	K08336|2.6376e-30|sita:101769795|K08336 ubiquitin-like protein ATG12 | (RefSeq) ubiquitin-like protein ATG12	Regulation of autophagy (ko04140)	[O]	Posttranslational modification, protein turnover, chaperones	--	Ubiquitin-like protein ATG12 OS=Oryza sativa subsp. japonica OX=39947 GN=ATG12 PE=3 SV=2	U	Intracellular trafficking, secretion, and vesicular transport	autophagy-related 12 [Zea mays]
Phyllostachys_edulis_newGene_1123	--	--	--	--	--	--	--	--	--	S	Function unknown	PREDICTED: uncharacterized protein LOC102714761 [Oryza brachyantha]
Phyllostachys_edulis_newGene_11237	--	--	--	--	--	--	--	--	--	--	--	--
Phyllostachys_edulis_newGene_11240	--	--	Biological Process: mRNA splicing, via spliceosome (GO:0000398);; Molecular Function: RNA binding (GO:0003723);; Cellular Component: spliceosomal complex (GO:0005681);; Molecular Function: zinc ion binding (GO:0008270);;	K12827|2.24019e-12|bdi:100837688|K12827 splicing factor 3A subunit 3 | (RefSeq) splicing factor 3A subunit 3	Spliceosome (ko03040)	--	--	--	--	A	RNA processing and modification	PREDICTED: splicing factor 3A subunit 3 [Brachypodium distachyon]
Phyllostachys_edulis_newGene_11241	--	--	--	--	--	--	--	--	--	--	--	--
Phyllostachys_edulis_newGene_11248	--	--	Cellular Component: integral component of membrane (GO:0016021);;	--	--	--	--	--	--	S	Function unknown	hypothetical protein PAHAL_A03537 [Panicum hallii]
Phyllostachys_edulis_newGene_11253	--	--	--	--	--	--	--	--	--	S	Function unknown	uncharacterized protein LOC101761143 [Setaria italica]
Phyllostachys_edulis_newGene_11261	--	--	--	--	--	--	--	--	--	--	--	--
Phyllostachys_edulis_newGene_1127	--	--	Molecular Function: protein binding (GO:0005515);; Cellular Component: intracellular organelle (GO:0043229);;	K11253|1.25768e-27|crb:CARUB_v10002094mg|K11253 histone H3 | (RefSeq) hypothetical protein	--	[B]	Chromatin structure and dynamics	Core histone H2A/H2B/H3/H4	Histone H3.3 OS=Vitis vinifera OX=29760 PE=2 SV=3	B	Chromatin structure and dynamics	hypothetical protein GOBAR_AA05712 [Gossypium barbadense]
Phyllostachys_edulis_newGene_11275	--	--	--	--	--	--	--	--	--	S	Function unknown	PH01B019A14.15 [Phyllostachys edulis]
Phyllostachys_edulis_newGene_1128	--	--	--	--	--	--	--	--	--	--	--	conserved hypothetical protein [Saccharum hybrid cultivar R570]
Phyllostachys_edulis_newGene_11284	--	--	Cellular Component: plastid (GO:0009536);;	--	--	--	--	Tic22-like family;; Tic22-like family	Protein TIC 22-like, chloroplastic OS=Arabidopsis thaliana OX=3702 GN=TIC22L PE=3 SV=1	S	Function unknown	protein TIC 22-like, chloroplastic [Setaria italica]
Phyllostachys_edulis_newGene_1129	--	--	--	--	--	--	--	--	--	--	--	--
Phyllostachys_edulis_newGene_11297	--	--	--	--	--	--	--	--	--	--	--	--
Phyllostachys_edulis_newGene_11303	--	--	--	--	--	--	--	Plant mobile domain	--	--	--	PREDICTED: serine/threonine-protein phosphatase 7 long form homolog [Brachypodium distachyon]
Phyllostachys_edulis_newGene_1131	--	--	--	--	--	--	--	--	--	--	--	--
Phyllostachys_edulis_newGene_11318	--	--	Molecular Function: calcium ion binding (GO:0005509);; Molecular Function: calcium-dependent phospholipid binding (GO:0005544);;	--	--	[U]	Intracellular trafficking, secretion, and vesicular transport	Annexin;; Annexin	Annexin D7 OS=Arabidopsis thaliana OX=3702 GN=ANNAT7 PE=2 SV=1	S	Function unknown	PREDICTED: annexin D7 [Oryza sativa Japonica Group]
Phyllostachys_edulis_newGene_11320	[E]	Amino acid transport and metabolism	Molecular Function: iron ion binding (GO:0005506);; Cellular Component: chloroplast (GO:0009507);; Molecular Function: FMN binding (GO:0010181);; Molecular Function: glutamate synthase (NADH) activity (GO:0016040);; Biological Process: ammonia assimilation cycle (GO:0019676);; Biological Process: developmental growth (GO:0048589);; Molecular Function: flavin adenine dinucleotide binding (GO:00506…	K00264|1.20955e-40|osa:4324398|K00264 glutamate synthase (NADPH/NADH) [EC:1.4.1.13 1.4.1.14] | (RefSeq) glutamate synthase 1 [NADH], chloroplastic	Alanine, aspartate and glutamate metabolism (ko00250);; Nitrogen metabolism (ko00910);; Biosynthesis of amino acids (ko01230)	[E]	Amino acid transport and metabolism	Glutamine amidotransferases class-II	Glutamate synthase 1 [NADH], chloroplastic OS=Oryza sativa subsp. japonica OX=39947 GN=Os01g0681900 PE=2 SV=1	E	Amino acid transport and metabolism	PREDICTED: glutamate synthase 1 [NADH], chloroplastic isoform X1 [Oryza sativa Japonica Group]
Phyllostachys_edulis_newGene_11329	[X]	Mobilome: prophages, transposons	Molecular Function: cation transmembrane transporter activity (GO:0008324);; Molecular Function: basic amino acid transmembrane transporter activity (GO:0015174);; Molecular Function: L-amino acid transmembrane transporter activity (GO:0015179);; Biological Process: basic amino acid transport (GO:0015802);; Cellular Component: membrane (GO:0016020);; Biological Process: cellular macromolecule met…	--	--	[R]	General function prediction only	Integrase core domain;; gag-polypeptide of LTR copia-type;; GAG-pre-integrase domain;; Reverse transcriptase (RNA-dependent DNA polymerase);; Retroviral aspartyl protease;; Reverse transcriptase (RNA-dependent DNA polymerase)	Retrovirus-related Pol polyprotein from transposon RE1 OS=Arabidopsis thaliana OX=3702 GN=RE1 PE=2 SV=1	L	Replication, recombination and repair	uncharacterized protein LOC111257725 [Setaria italica]
Phyllostachys_edulis_newGene_11330	[X]	Mobilome: prophages, transposons	Molecular Function: DNA binding (GO:0003677);; Molecular Function: RNA binding (GO:0003723);; Molecular Function: RNA-directed DNA polymerase activity (GO:0003964);; Molecular Function: RNA-DNA hybrid ribonuclease activity (GO:0004523);; Molecular Function: ATP binding (GO:0005524);; Cellular Component: mitochondrion (GO:0005739);; Biological Process: RNA-dependent DNA biosynthetic process (GO:00…	--	--	[R]	General function prediction only	Integrase core domain;; gag-polypeptide of LTR copia-type;; GAG-pre-integrase domain;; Reverse transcriptase (RNA-dependent DNA polymerase)	Retrovirus-related Pol polyprotein from transposon RE1 OS=Arabidopsis thaliana OX=3702 GN=RE1 PE=2 SV=1	L	Replication, recombination and repair	retrotransposon protein, putative, Ty3-gypsy subclass [Oryza sativa Japonica Group]
Phyllostachys_edulis_newGene_11334	--	--	--	--	--	--	--	--	--	--	--	--
Phyllostachys_edulis_newGene_11337	--	--	Molecular Function: catalase activity (GO:0004096);; Cellular Component: mitochondrion (GO:0005739);; Cellular Component: glyoxysome (GO:0009514);; Molecular Function: heme binding (GO:0020037);; Biological Process: response to hydrogen peroxide (GO:0042542);; Biological Process: hydrogen peroxide catabolic process (GO:0042744);; Molecular Function: metal ion binding (GO:0046872);; Biological Pro…	K03781|3.4628e-15|bdi:100846426|K03781 catalase [EC:1.11.1.6] | (RefSeq) catalase isozyme 2	Tryptophan metabolism (ko00380);; Glyoxylate and dicarboxylate metabolism (ko00630);; Carbon metabolism (ko01200);; Peroxisome (ko04146)	[P]	Inorganic ion transport and metabolism	--	Catalase isozyme 2 OS=Hordeum vulgare OX=4513 GN=CAT2 PE=2 SV=1	P	Inorganic ion transport and metabolism	predicted protein, partial [Hordeum vulgare subsp. vulgare]
Phyllostachys_edulis_newGene_11347	--	--	--	--	--	--	--	--	--	--	--	--
Phyllostachys_edulis_newGene_1135	--	--	--	--	--	--	--	--	--	--	--	--
Phyllostachys_edulis_newGene_11353	--	--	--	--	--	--	--	--	--	--	--	--
Phyllostachys_edulis_newGene_11377	--	--	--	--	--	--	--	--	--	S	Function unknown	hypothetical protein TRIUR3_05895 [Triticum urartu]
Phyllostachys_edulis_newGene_11380	--	--	Molecular Function: GTP binding (GO:0005525);; Cellular Component: intracellular (GO:0005622);; Biological Process: small GTPase mediated signal transduction (GO:0007264);; Cellular Component: membrane (GO:0016020);;	--	--	[S]	Function unknown	Anticodon-binding domain	--	S	Function unknown	PREDICTED: protein LSM12 homolog [Oryza sativa Japonica Group]
Phyllostachys_edulis_newGene_11381	--	--	Molecular Function: GTP binding (GO:0005525);; Cellular Component: intracellular (GO:0005622);; Biological Process: small GTPase mediated signal transduction (GO:0007264);; Cellular Component: membrane (GO:0016020);;	--	--	--	--	--	--	S	Function unknown	hypothetical protein OsI_08889 [Oryza sativa Indica Group]
Phyllostachys_edulis_newGene_11384	--	--	--	K02147|5.9303e-06|sita:101767078|K02147 V-type H+-transporting ATPase subunit B | (RefSeq) V-type proton ATPase subunit B 2-like	Oxidative phosphorylation (ko00190);; Phagosome (ko04145)	--	--	--	V-type proton ATPase subunit B 1 OS=Hordeum vulgare OX=4513 PE=2 SV=1	--	--	--
Phyllostachys_edulis_newGene_11385	--	--	Cellular Component: mitochondrion (GO:0005739);; Cellular Component: plastid (GO:0009536);;	--	--	--	--	KIX domain;; PPIC-type PPIASE domain	--	S	Function unknown	PREDICTED: uncharacterized protein LOC102717681 [Oryza brachyantha]
Phyllostachys_edulis_newGene_11390	[C]	Energy production and conversion	Molecular Function: phosphogluconate dehydrogenase (decarboxylating) activity (GO:0004616);; Molecular Function: pyruvate dehydrogenase (acetyl-transferring) activity (GO:0004739);; Cellular Component: mitochondrial matrix (GO:0005759);; Biological Process: acetyl-CoA biosynthetic process from pyruvate (GO:0006086);; Biological Process: glycolytic process (GO:0006096);; Biological Process: pentos…	K00161|9.55515e-168|osa:4330673|K00161 pyruvate dehydrogenase E1 component alpha subunit [EC:1.2.4.1] | (RefSeq) OsJ_08320, PDHE1-A; pyruvate dehydrogenase E1 component subunit alpha-1, mitochondrial	Glycolysis / Gluconeogenesis (ko00010);; Citrate cycle (TCA cycle) (ko00020);; Pyruvate metabolism (ko00620);; Carbon metabolism (ko01200)	[C]	Energy production and conversion	Dehydrogenase E1 component;; Thiamine pyrophosphate enzyme, C-terminal TPP binding domain;; 1-deoxy-D-xylulose-5-phosphate synthase	Pyruvate dehydrogenase E1 component subunit alpha-1, mitochondrial OS=Oryza sativa subsp. japonica OX=39947 GN=Os02g0739600 PE=2 SV=1	C	Energy production and conversion	hypothetical protein PAHAL_H02642 [Panicum hallii]
Phyllostachys_edulis_newGene_11392	[C]	Energy production and conversion	Molecular Function: phosphogluconate dehydrogenase (decarboxylating) activity (GO:0004616);; Molecular Function: pyruvate dehydrogenase (acetyl-transferring) activity (GO:0004739);; Cellular Component: mitochondrial matrix (GO:0005759);; Biological Process: acetyl-CoA biosynthetic process from pyruvate (GO:0006086);; Biological Process: glycolytic process (GO:0006096);; Biological Process: pentos…	K00161|7.63861e-66|osa:4330673|K00161 pyruvate dehydrogenase E1 component alpha subunit [EC:1.2.4.1] | (RefSeq) OsJ_08320, PDHE1-A; pyruvate dehydrogenase E1 component subunit alpha-1, mitochondrial	Glycolysis / Gluconeogenesis (ko00010);; Citrate cycle (TCA cycle) (ko00020);; Pyruvate metabolism (ko00620);; Carbon metabolism (ko01200)	[C]	Energy production and conversion	Dehydrogenase E1 component	Pyruvate dehydrogenase E1 component subunit alpha-1, mitochondrial OS=Oryza sativa subsp. japonica OX=39947 GN=Os02g0739600 PE=2 SV=1	C	Energy production and conversion	PREDICTED: pyruvate dehydrogenase E1 component subunit alpha-1, mitochondrial [Oryza sativa Japonica Group]
Phyllostachys_edulis_newGene_11394	[O]	Posttranslational modification, protein turnover, chaperones	Molecular Function: ATP binding (GO:0005524);; Cellular Component: Golgi stack (GO:0005795);; Biological Process: intra-Golgi vesicle-mediated transport (GO:0006891);; Molecular Function: ATPase activity (GO:0016887);; Biological Process: Golgi to plasma membrane protein transport (GO:0043001);; Biological Process: Golgi vesicle docking (GO:0048211);;	K06027|4.81932e-51|sita:101764358|K06027 vesicle-fusing ATPase [EC:3.6.4.6] | (RefSeq) vesicle-fusing ATPase-like	--	[O]	Posttranslational modification, protein turnover, chaperones	ATPase family associated with various cellular activities (AAA);; AAA domain (dynein-related subfamily);; Magnesium chelatase, subunit ChlI	Vesicle-fusing ATPase OS=Arabidopsis thaliana OX=3702 GN=NSF PE=2 SV=2	O	Posttranslational modification, protein turnover, chaperones	Vesicle-fusing ATPase [Zea mays]
Phyllostachys_edulis_newGene_11397	--	--	--	--	--	--	--	--	--	--	--	--
Phyllostachys_edulis_newGene_1140	--	--	Molecular Function: DNA binding (GO:0003677);; Molecular Function: RNA binding (GO:0003723);; Molecular Function: RNA-directed DNA polymerase activity (GO:0003964);; Cellular Component: mitochondrion (GO:0005739);; Biological Process: RNA-dependent DNA biosynthetic process (GO:0006278);; Biological Process: DNA recombination (GO:0006310);;	--	--	--	--	--	--	S	Function unknown	PREDICTED: uncharacterized protein LOC107281827 [Oryza sativa Japonica Group]
Phyllostachys_edulis_newGene_11402	--	--	Cellular Component: plasma membrane (GO:0005886);; Cellular Component: integral component of membrane (GO:0016021);;	--	--	[R]	General function prediction only	Domain of unknown function	Ankyrin repeat-containing protein At2g01680 OS=Arabidopsis thaliana OX=3702 GN=At2g01680 PE=2 SV=1	S	Function unknown	Protein binding protein [Zea mays]
Phyllostachys_edulis_newGene_11418	--	--	--	--	--	--	--	--	--	S	Function unknown	unknown protein [Oryza sativa Japonica Group]
Phyllostachys_edulis_newGene_11419	--	--	Molecular Function: DNA binding (GO:0003677);; Molecular Function: transcription factor activity, sequence-specific DNA binding (GO:0003700);; Cellular Component: nucleus (GO:0005634);; Biological Process: regulation of transcription, DNA-templated (GO:0006355);; Molecular Function: protein dimerization activity (GO:0046983);;	--	--	[K]	Transcription	K-box region	MADS-box transcription factor 57 OS=Oryza sativa subsp. japonica OX=39947 GN=MADS57 PE=1 SV=2	K	Transcription	hypothetical protein PAHAL_A03360 [Panicum hallii]
Phyllostachys_edulis_newGene_11437	[IQ]	Lipid transport and metabolism;; Secondary metabolites biosynthesis, transport and catabolism	Biological Process: metabolic process (GO:0008152);; Cellular Component: plastid (GO:0009536);; Molecular Function: transferase activity (GO:0016740);;	--	--	[IQ]	Lipid transport and metabolism;; Secondary metabolites biosynthesis, transport and catabolism	Protein kinase domain;; Protein tyrosine kinase;; Beta-ketoacyl synthase, N-terminal domain	3-oxoacyl-[acyl-carrier-protein] synthase I, chloroplastic OS=Hordeum vulgare OX=4513 GN=KAS12 PE=1 SV=1	T	Signal transduction mechanisms	hypothetical protein BRADI_2g20500v3 [Brachypodium distachyon]
Phyllostachys_edulis_newGene_11438	--	--	--	--	--	--	--	--	--	--	--	--
Phyllostachys_edulis_newGene_11439	--	--	--	--	--	--	--	--	--	--	--	--
Phyllostachys_edulis_newGene_11442	--	--	Cellular Component: plasma membrane (GO:0005886);; Cellular Component: integral component of membrane (GO:0016021);;	--	--	--	--	Domain of unknown function (DUF588)	CASP-like protein 4A2 OS=Arabidopsis thaliana OX=3702 GN=At5g62820 PE=2 SV=1	S	Function unknown	hypothetical protein OsI_03145 [Oryza sativa Indica Group]
Phyllostachys_edulis_newGene_11445	--	--	Cellular Component: nucleus (GO:0005634);; Cellular Component: cytoplasm (GO:0005737);;	--	--	[S]	Function unknown	--	ARM REPEAT PROTEIN INTERACTING WITH ABF2 OS=Arabidopsis thaliana OX=3702 GN=ARIA PE=1 SV=2	S	Function unknown	hypothetical protein [Oryza sativa Japonica Group]
Phyllostachys_edulis_newGene_11449	--	--	--	--	--	--	--	--	--	--	--	--
Phyllostachys_edulis_newGene_11458	--	--	Cellular Component: membrane (GO:0016020);;	--	--	--	--	Domain of unknown function (DUF3527)	--	S	Function unknown	predicted protein [Hordeum vulgare subsp. vulgare]
Phyllostachys_edulis_newGene_1146	--	--	Cellular Component: mitochondrion (GO:0005739);;	K18167|4.97195e-47|osa:4345159|K18167 succinate dehydrogenase assembly factor 1 | (RefSeq) succinate dehydrogenase assembly factor 1, mitochondrial	--	[S]	Function unknown	Complex 1 protein (LYR family)	--	S	Function unknown	hypothetical protein TRIUR3_15332 [Triticum urartu]
Phyllostachys_edulis_newGene_11466	--	--	Cellular Component: integral component of membrane (GO:0016021);;	--	--	--	--	--	--	S	Function unknown	PREDICTED: uncharacterized protein LOC9266059 isoform X2 [Oryza sativa Japonica Group]
Phyllostachys_edulis_newGene_11467	--	--	Cellular Component: cytoplasm (GO:0005737);; Biological Process: metal ion transport (GO:0030001);; Molecular Function: transition metal ion binding (GO:0046914);; Biological Process: cellular transition metal ion homeostasis (GO:0046916);;	--	--	--	--	--	--	S	Function unknown	PREDICTED: basic proline-rich protein-like [Brachypodium distachyon]
Phyllostachys_edulis_newGene_11470	--	--	Molecular Function: hydrolase activity, hydrolyzing O-glycosyl compounds (GO:0004553);; Biological Process: carbohydrate metabolic process (GO:0005975);; Biological Process: actin filament organization (GO:0007015);; Molecular Function: actin filament binding (GO:0051015);;	--	--	--	--	--	--	G	Carbohydrate transport and metabolism	probable glucan 1,3-beta-glucosidase A isoform X2 [Ananas comosus]
Phyllostachys_edulis_newGene_11473	--	--	Cellular Component: nucleus (GO:0005634);; Cellular Component: chromosome (GO:0005694);; Molecular Function: zinc ion binding (GO:0008270);; Molecular Function: histone-lysine N-methyltransferase activity (GO:0018024);; Biological Process: histone lysine methylation (GO:0034968);;	--	--	[R]	General function prediction only	CCCH zinc finger in TRM13 protein	Histone-lysine N-methyltransferase SUVR5 OS=Arabidopsis thaliana OX=3702 GN=SUVR5 PE=1 SV=3	S	Function unknown	PREDICTED: histone-lysine N-methyltransferase SUVR5 isoform X1 [Brachypodium distachyon]
Phyllostachys_edulis_newGene_11474	--	--	--	--	--	--	--	--	--	--	--	--
Phyllostachys_edulis_newGene_11487	--	--	Molecular Function: RNA binding (GO:0003723);; Molecular Function: RNA-directed DNA polymerase activity (GO:0003964);; Cellular Component: mitochondrion (GO:0005739);; Biological Process: RNA-dependent DNA biosynthetic process (GO:0006278);;	K13415|1.13125e-17|obr:102715163|K13415 protein brassinosteroid insensitive 1 [EC:2.7.10.1 2.7.11.1] | (RefSeq) protein BRASSINOSTEROID INSENSITIVE 1-like	Plant hormone signal transduction (ko04075)	--	--	--	--	S	Function unknown	hypothetical protein BRADI_4g02793v3 [Brachypodium distachyon]
Phyllostachys_edulis_newGene_11498	--	--	Molecular Function: DNA binding (GO:0003677);; Molecular Function: transcription factor activity, sequence-specific DNA binding (GO:0003700);; Cellular Component: nucleus (GO:0005634);; Biological Process: regulation of transcription, DNA-templated (GO:0006355);; Biological Process: positive regulation of flower development (GO:0009911);; Molecular Function: protein dimerization activity (GO:0046…	--	--	--	--	--	Transcription factor bHLH63 OS=Arabidopsis thaliana OX=3702 GN=BHLH63 PE=1 SV=1	K	Transcription	PREDICTED: transcription factor bHLH63-like [Oryza brachyantha]
Phyllostachys_edulis_newGene_11499	--	--	Molecular Function: DNA binding (GO:0003677);; Molecular Function: chromatin binding (GO:0003682);; Molecular Function: RNA binding (GO:0003723);; Molecular Function: RNA-directed DNA polymerase activity (GO:0003964);; Molecular Function: aspartic-type endopeptidase activity (GO:0004190);; Biological Process: RNA-dependent DNA biosynthetic process (GO:0006278);; Biological Process: DNA recombinat…	--	--	[R]	General function prediction only	Reverse transcriptase (RNA-dependent DNA polymerase);; Retroviral aspartyl protease;; Retrotransposon gag protein;; Integrase core domain	Uncharacterized mitochondrial protein AtMg00860 OS=Arabidopsis thaliana OX=3702 GN=AtMg00860 PE=4 SV=1	L	Replication, recombination and repair	uncharacterized protein LOC100191316 isoform X1 [Zea mays]
Phyllostachys_edulis_newGene_11500	--	--	--	--	--	[R]	General function prediction only	--	--	S	Function unknown	hypothetical protein BRADI_4g09840v3 [Brachypodium distachyon]
Phyllostachys_edulis_newGene_11501	--	--	--	--	--	--	--	--	--	--	--	--
Phyllostachys_edulis_newGene_1151	--	--	Molecular Function: DNA binding (GO:0003677);; Cellular Component: mitochondrion (GO:0005739);; Biological Process: DNA recombination (GO:0006310);; Molecular Function: zinc ion binding (GO:0008270);; Biological Process: DNA integration (GO:0015074);;	--	--	[R]	General function prediction only	GAG-pre-integrase domain	--	L	Replication, recombination and repair	putative retrotransposon protein [Phyllostachys edulis]
Phyllostachys_edulis_newGene_11514	--	--	Molecular Function: hydrolase activity (GO:0016787);;	--	--	[M]	Cell wall/membrane/envelope biogenesis	Pectinacetylesterase	Pectin acetylesterase 8 OS=Arabidopsis thaliana OX=3702 GN=PAE8 PE=2 SV=1	S	Function unknown	pectin acetylesterase 8-like [Aegilops tauschii subsp. tauschii]
Phyllostachys_edulis_newGene_11516	--	--	Molecular Function: DNA binding (GO:0003677);; Molecular Function: transcription factor activity, sequence-specific DNA binding (GO:0003700);; Cellular Component: nucleus (GO:0005634);; Biological Process: regulation of transcription, DNA-templated (GO:0006355);;	--	--	--	--	--	--	K	Transcription	putative transcription factor GT-3b [Phyllostachys edulis]
Phyllostachys_edulis_newGene_11520	--	--	--	K12493|8.36956e-11|cic:CICLE_v10013257mg|K12493 ADP-ribosylation factor GTPase-activating protein 2/3 | (RefSeq) hypothetical protein	Endocytosis (ko04144)	[T]	Signal transduction mechanisms	--	ADP-ribosylation factor GTPase-activating protein AGD10 OS=Arabidopsis thaliana OX=3702 GN=AGD10 PE=2 SV=1	U	Intracellular trafficking, secretion, and vesicular transport	putative ADP-ribosylation factor GTPase-activating protein AGD9 [Cajanus cajan]
Phyllostachys_edulis_newGene_11521	--	--	--	K12493|6.61043e-11|cic:CICLE_v10013257mg|K12493 ADP-ribosylation factor GTPase-activating protein 2/3 | (RefSeq) hypothetical protein	Endocytosis (ko04144)	[T]	Signal transduction mechanisms	--	ADP-ribosylation factor GTPase-activating protein AGD10 OS=Arabidopsis thaliana OX=3702 GN=AGD10 PE=2 SV=1	U	Intracellular trafficking, secretion, and vesicular transport	hypothetical protein F511_11961 [Dorcoceras hygrometricum]
Phyllostachys_edulis_newGene_11529	--	--	--	--	--	--	--	--	--	S	Function unknown	PREDICTED: uncharacterized protein LOC102701061 isoform X2 [Oryza brachyantha]
Phyllostachys_edulis_newGene_11534	--	--	--	--	--	--	--	--	--	--	--	hypothetical protein [Phyllostachys edulis]
Phyllostachys_edulis_newGene_11535	--	--	--	--	--	--	--	--	--	--	--	--
Phyllostachys_edulis_newGene_11536	--	--	--	--	--	--	--	--	--	--	--	--
Phyllostachys_edulis_newGene_11538	[O]	Posttranslational modification, protein turnover, chaperones	--	--	--	[O]	Posttranslational modification, protein turnover, chaperones	--	DnaJ protein ERDJ3B OS=Arabidopsis thaliana OX=3702 GN=ERDJ3B PE=1 SV=1	O	Posttranslational modification, protein turnover, chaperones	hypothetical protein PAHAL_A02997 [Panicum hallii]
Phyllostachys_edulis_newGene_11540	--	--	--	--	--	--	--	--	--	--	--	--
Phyllostachys_edulis_newGene_11541	--	--	--	--	--	--	--	--	--	S	Function unknown	basic salivary proline-rich protein 1 [Sorghum bicolor]
Phyllostachys_edulis_newGene_11543	--	--	Molecular Function: nucleic acid binding (GO:0003676);; Molecular Function: protein dimerization activity (GO:0046983);;	--	--	--	--	--	--	--	--	uncharacterized protein LOC103652144 [Zea mays]
Phyllostachys_edulis_newGene_11549	--	--	Molecular Function: DNA binding (GO:0003677);; Biological Process: DNA recombination (GO:0006310);; Molecular Function: electron carrier activity (GO:0009055);; Cellular Component: plastid (GO:0009536);; Biological Process: DNA integration (GO:0015074);; Cellular Component: integral component of membrane (GO:0016021);; Biological Process: electron transport chain (GO:0022900);;	--	--	[R]	General function prediction only	Reverse transcriptase (RNA-dependent DNA polymerase)	Retrovirus-related Pol polyprotein from transposon RE2 OS=Arabidopsis thaliana OX=3702 GN=RE2 PE=4 SV=1	S	Function unknown	putative copia-like retrotransposon protein [Oryza sativa Japonica Group]
Phyllostachys_edulis_newGene_1155	[J]	Translation, ribosomal structure and biogenesis	Molecular Function: RNA binding (GO:0003723);; Molecular Function: structural constituent of ribosome (GO:0003735);; Cellular Component: mitochondrion (GO:0005739);; Biological Process: translation (GO:0006412);; Cellular Component: cytosolic large ribosomal subunit (GO:0022625);;	K02924|6.3735e-27|vvi:100852602|K02924 large subunit ribosomal protein L39e | (RefSeq) 60S ribosomal protein L39-3	Ribosome (ko03010)	[J]	Translation, ribosomal structure and biogenesis	--	60S ribosomal protein L39 OS=Zea mays OX=4577 GN=RPL39 PE=3 SV=1	J	Translation, ribosomal structure and biogenesis	hypothetical protein CRG98_014891 [Punica granatum]
Phyllostachys_edulis_newGene_11558	--	--	--	--	--	--	--	--	--	--	--	--
Phyllostachys_edulis_newGene_11559	--	--	Molecular Function: ubiquitin-protein transferase activity (GO:0004842);; Cellular Component: nucleus (GO:0005634);; Molecular Function: zinc ion binding (GO:0008270);; Biological Process: protein ubiquitination (GO:0016567);; Biological Process: regulation of defense response (GO:0031347);;	K19042|9.1252e-135|osa:4330360|K19042 E3 ubiquitin-protein ligase BOI and related proteins [EC:2.3.2.27] | (RefSeq) OJ1717_A09.47; BOI-related E3 ubiquitin-protein ligase 1	--	[O]	Posttranslational modification, protein turnover, chaperones	--	--	S	Function unknown	hypothetical protein OsI_08517 [Oryza sativa Indica Group]
Phyllostachys_edulis_newGene_11562	--	--	--	--	--	--	--	zinc-finger of the FCS-type, C2-C2	--	S	Function unknown	hypothetical protein TRIUR3_29605 [Triticum urartu]
Phyllostachys_edulis_newGene_11579	--	--	--	--	--	--	--	--	--	--	--	PH01B019A14.13 [Phyllostachys edulis]
Phyllostachys_edulis_newGene_11593	--	--	Molecular Function: DNA binding (GO:0003677);; Cellular Component: nucleus (GO:0005634);;	--	--	--	--	MuDR family transposase;; MULE transposase domain	--	S	Function unknown	hypothetical protein [Oryza sativa Japonica Group]
Phyllostachys_edulis_newGene_1161	--	--	--	--	--	--	--	--	--	--	--	--
Phyllostachys_edulis_newGene_11623	--	--	--	--	--	--	--	--	--	--	--	PH01B001G05.11 [Phyllostachys edulis]
Phyllostachys_edulis_newGene_11626	--	--	--	--	--	--	--	--	--	--	--	PH01B015M02.10 [Phyllostachys edulis]
Phyllostachys_edulis_newGene_11627	--	--	Molecular Function: protein serine/threonine kinase activity (GO:0004674);; Molecular Function: ATP binding (GO:0005524);; Biological Process: mRNA processing (GO:0006397);; Biological Process: protein autophosphorylation (GO:0046777);;	K08287|1.0633e-39|sita:101774636|K08287 dual-specificity kinase [EC:2.7.12.1] | (RefSeq) serine/threonine-protein kinase AFC2	--	[T]	Signal transduction mechanisms	--	Serine/threonine-protein kinase AFC2 OS=Arabidopsis thaliana OX=3702 GN=AFC2 PE=1 SV=1	T	Signal transduction mechanisms	Serine/threonine-protein kinase AFC2 [Zea mays]
Phyllostachys_edulis_newGene_11628	--	--	--	--	--	--	--	--	--	--	--	--
Phyllostachys_edulis_newGene_11629	--	--	--	--	--	--	--	--	--	S	Function unknown	hypothetical protein TSUD_394220 [Trifolium subterraneum]
Phyllostachys_edulis_newGene_11631	--	--	--	--	--	--	--	--	--	--	--	hypothetical protein OsI_30444 [Oryza sativa Indica Group]
Phyllostachys_edulis_newGene_11637	--	--	Molecular Function: metal ion binding (GO:0046872);;	--	--	[O]	Posttranslational modification, protein turnover, chaperones	CTLH/CRA C-terminal to LisH motif domain	Protein RMD5 homolog OS=Arabidopsis thaliana OX=3702 GN=RMD5 PE=1 SV=1	S	Function unknown	PREDICTED: protein RMD5 homolog A-like [Brachypodium distachyon]
Phyllostachys_edulis_newGene_11639	--	--	--	--	--	--	--	--	--	S	Function unknown	uncharacterized protein LOC8076056 [Sorghum bicolor]
Phyllostachys_edulis_newGene_11645	--	--	Molecular Function: protein kinase activity (GO:0004672);; Molecular Function: ubiquitin-protein transferase activity (GO:0004842);; Molecular Function: ATP binding (GO:0005524);; Biological Process: protein phosphorylation (GO:0006468);; Biological Process: response to stress (GO:0006950);; Biological Process: protein ubiquitination (GO:0016567);;	--	--	--	--	--	U-box domain-containing protein 33 OS=Arabidopsis thaliana OX=3702 GN=PUB33 PE=2 SV=2	T	Signal transduction mechanisms	hypothetical protein BRADI_3g51397v3 [Brachypodium distachyon]
Phyllostachys_edulis_newGene_11651	--	--	Molecular Function: DNA binding (GO:0003677);; Cellular Component: nucleus (GO:0005634);; Molecular Function: metal ion binding (GO:0046872);;	--	--	[R]	General function prediction only	--	Zinc finger CCCH domain-containing protein 12 OS=Oryza sativa subsp. japonica OX=39947 GN=Os01g0917400 PE=2 SV=2	S	Function unknown	unknown [Zea mays]
Phyllostachys_edulis_newGene_11655	--	--	--	--	--	--	--	--	--	S	Function unknown	PREDICTED: uncharacterized protein LOC107281794 [Oryza sativa Japonica Group]
Phyllostachys_edulis_newGene_11662	--	--	--	--	--	--	--	--	--	--	--	--
Phyllostachys_edulis_newGene_11665	--	--	--	--	--	--	--	--	--	S	Function unknown	PREDICTED: uncharacterized protein LOC100835550 [Brachypodium distachyon]
Phyllostachys_edulis_newGene_11666	--	--	--	--	--	--	--	--	--	--	--	--
Phyllostachys_edulis_newGene_11667	--	--	--	--	--	--	--	--	--	--	--	hypothetical protein [Phyllostachys edulis]
Phyllostachys_edulis_newGene_11669	--	--	Cellular Component: integral component of membrane (GO:0016021);;	--	--	--	--	--	--	--	--	predicted protein [Hordeum vulgare subsp. vulgare]
Phyllostachys_edulis_newGene_11680	--	--	--	--	--	--	--	--	--	--	--	--
Phyllostachys_edulis_newGene_11683	--	--	--	--	--	--	--	--	--	--	--	--
Phyllostachys_edulis_newGene_11684	--	--	Cellular Component: plastid (GO:0009536);; Molecular Function: kinase activity (GO:0016301);; Biological Process: phosphorylation (GO:0016310);;	--	--	[IT]	Lipid transport and metabolism;; Signal transduction mechanisms	--	Sphingoid long-chain bases kinase 1 OS=Arabidopsis thaliana OX=3702 GN=LCBK1 PE=1 SV=1	I	Lipid transport and metabolism	PREDICTED: sphingoid long-chain bases kinase 1 isoform X2 [Oryza sativa Japonica Group]
Phyllostachys_edulis_newGene_117	--	--	--	--	--	--	--	--	--	S	Function unknown	PH01B001G05.15 [Phyllostachys edulis]
Phyllostachys_edulis_newGene_11707	--	--	--	--	--	--	--	--	--	--	--	hypothetical protein [Phyllostachys edulis]
Phyllostachys_edulis_newGene_11709	--	--	--	--	--	--	--	Plant mobile domain	--	--	--	putative mutator-like transposase [Oryza sativa Japonica Group]
Phyllostachys_edulis_newGene_11713	--	--	Cellular Component: intracellular part (GO:0044424);;	--	--	--	--	--	--	S	Function unknown	thylakoid lumenal protein tl20.3, chloroplastic [Nicotiana attenuata]
Phyllostachys_edulis_newGene_11714	[S]	Function unknown	Biological Process: double-strand break repair via homologous recombination (GO:0000724);; Molecular Function: DNA binding (GO:0003677);; Molecular Function: ATP binding (GO:0005524);; Cellular Component: nucleus (GO:0005634);; Cellular Component: chromosome (GO:0005694);; Cellular Component: cytoplasm (GO:0005737);; Biological Process: DNA replication (GO:0006260);; Molecular Function: N-acetylt…	K10901|1.10583e-84|obr:102722489|K10901 bloom syndrome protein [EC:3.6.4.12] | (RefSeq) ATP-dependent DNA helicase Q-like 4A	Homologous recombination (ko03440)	[L]	Replication, recombination and repair	RQC domain;; RecQ zinc-binding	ATP-dependent DNA helicase Q-like 4A OS=Arabidopsis thaliana OX=3702 GN=RECQL4A PE=2 SV=1	L	Replication, recombination and repair	PREDICTED: ATP-dependent DNA helicase Q-like 4A [Oryza brachyantha]
Phyllostachys_edulis_newGene_11716	--	--	Biological Process: DNA damage checkpoint (GO:0000077);; Biological Process: telomere maintenance (GO:0000723);; Molecular Function: protein serine/threonine kinase activity (GO:0004674);; Molecular Function: ATP binding (GO:0005524);; Cellular Component: nucleus (GO:0005634);; Biological Process: DNA repair (GO:0006281);; Biological Process: response to ionizing radiation (GO:0010212);; Biologic…	K04728|6.38179e-47|obr:102715629|K04728 ataxia telangiectasia mutated family protein [EC:2.7.11.1] | (RefSeq) serine/threonine-protein kinase ATM	--	[TBLD]	Signal transduction mechanisms;; Chromatin structure and dynamics;; Replication, recombination and repair;; Cell cycle control, cell division, chromosome partitioning	Phosphatidylinositol 3- and 4-kinase	Serine/threonine-protein kinase ATM OS=Arabidopsis thaliana OX=3702 GN=ATM PE=2 SV=1	S	Function unknown	ataxia-telangiectasia mutated [Zea mays]
Phyllostachys_edulis_newGene_11729	--	--	--	--	--	--	--	--	--	--	--	--
Phyllostachys_edulis_newGene_1173	--	--	Biological Process: transcription, DNA-templated (GO:0006351);;	--	--	--	--	--	NAC domain-containing protein 21/22 OS=Arabidopsis thaliana OX=3702 GN=NAC021 PE=1 SV=2	S	Function unknown	NAC domain-containing protein 1b [Triticum aestivum]
Phyllostachys_edulis_newGene_11732	--	--	--	--	--	--	--	--	--	--	--	--
Phyllostachys_edulis_newGene_11741	--	--	Molecular Function: nucleotide binding (GO:0000166);;	--	--	--	--	--	--	--	--	retrotransposon protein, putative, Ty3-gypsy subclass, expressed [Oryza sativa Japonica Group]
Phyllostachys_edulis_newGene_11748	--	--	Molecular Function: nucleotide binding (GO:0000166);; Molecular Function: protein kinase activity (GO:0004672);; Cellular Component: membrane (GO:0016020);; Biological Process: phosphorylation (GO:0016310);; Molecular Function: ion binding (GO:0043167);;	--	--	--	--	--	--	T	Signal transduction mechanisms	wall-associated receptor kinase 3 [Setaria italica]
Phyllostachys_edulis_newGene_11757	--	--	Molecular Function: calcium ion binding (GO:0005509);; Cellular Component: photosystem II oxygen evolving complex (GO:0009654);; Biological Process: photosynthesis (GO:0015979);; Cellular Component: extrinsic component of membrane (GO:0019898);;	K08901|8.4894e-29|bdi:100845214|K08901 photosystem II oxygen-evolving enhancer protein 3 | (RefSeq) uncharacterized LOC100845214	Photosynthesis (ko00195)	--	--	--	--	S	Function unknown	hypothetical protein BRADI_3g49410v3 [Brachypodium distachyon]
Phyllostachys_edulis_newGene_11770	--	--	Cellular Component: plasma membrane (GO:0005886);;	--	--	--	--	--	--	S	Function unknown	hypothetical protein BRADI_1g32732v3 [Brachypodium distachyon]
Phyllostachys_edulis_newGene_11772	--	--	Cellular Component: plasma membrane (GO:0005886);;	--	--	--	--	--	--	S	Function unknown	PREDICTED: uncharacterized protein LOC102707476 isoform X1 [Oryza brachyantha]
Phyllostachys_edulis_newGene_11778	--	--	Biological Process: killing of cells of other organism (GO:0031640);; Biological Process: defense response to fungus (GO:0050832);;	--	--	--	--	Gamma-thionin family	Defensin-like protein OS=Nelumbo nucifera OX=4432 PE=3 SV=1	S	Function unknown	PREDICTED: defensin Tm-AMP-D1.2 [Oryza sativa Japonica Group]
Phyllostachys_edulis_newGene_11779	--	--	--	--	--	--	--	--	--	--	--	--
Phyllostachys_edulis_newGene_11781	--	--	Molecular Function: nucleic acid binding (GO:0003676);; Cellular Component: mitochondrion (GO:0005739);; Cellular Component: plastid (GO:0009536);; Biological Process: DNA integration (GO:0015074);; Cellular Component: membrane (GO:0016020);; Molecular Function: metal ion binding (GO:0046872);;	--	--	[R]	General function prediction only	Domain of unknown function (DUF4219)	--	S	Function unknown	uncharacterized protein LOC111258152 [Setaria italica]
Phyllostachys_edulis_newGene_11782	--	--	Molecular Function: DNA binding (GO:0003677);; Molecular Function: RNA binding (GO:0003723);; Molecular Function: RNA-directed DNA polymerase activity (GO:0003964);; Molecular Function: aspartic-type endopeptidase activity (GO:0004190);; Cellular Component: mitochondrion (GO:0005739);; Biological Process: RNA-dependent DNA biosynthetic process (GO:0006278);; Biological Process: DNA recombination …	--	--	[R]	General function prediction only	Retroviral aspartyl protease;; Reverse transcriptase (RNA-dependent DNA polymerase);; Integrase core domain	RNA-directed DNA polymerase homolog OS=Oenothera berteroana OX=3950 PE=4 SV=1	L	Replication, recombination and repair	PREDICTED: LOW QUALITY PROTEIN: uncharacterized protein LOC102718330 [Oryza brachyantha]
Phyllostachys_edulis_newGene_11783	--	--	--	--	--	--	--	Retroviral aspartyl protease	--	L	Replication, recombination and repair	retrotransposon protein, putative, Ty3-gypsy sub-class [Oryza sativa Japonica Group]
Phyllostachys_edulis_newGene_11784	--	--	Molecular Function: nucleic acid binding (GO:0003676);; Biological Process: DNA metabolic process (GO:0006259);;	--	--	[R]	General function prediction only	Retrotransposon gag protein;; Retroviral aspartyl protease;; Zinc knuckle	--	L	Replication, recombination and repair	uncharacterized protein LOC109749380 [Aegilops tauschii subsp. tauschii]
Phyllostachys_edulis_newGene_11787	--	--	Molecular Function: binding (GO:0005488);; Cellular Component: plastid (GO:0009536);; Cellular Component: endomembrane system (GO:0012505);; Cellular Component: membrane part (GO:0044425);; Biological Process: intracellular transport (GO:0046907);;	--	--	--	--	gag-polypeptide of LTR copia-type	--	L	Replication, recombination and repair	hypothetical protein [Phyllostachys edulis]
Phyllostachys_edulis_newGene_11788	--	--	--	--	--	--	--	--	--	--	--	--
Phyllostachys_edulis_newGene_11789	--		Molecular Function: protein serine/threonine kinase activity (GO:0004674);; Molecular Function: ATP binding (GO:0005524);; Cellular Component: mitochondrion (GO:0005739);; Cellular Component: plasma membrane (GO:0005886);; Biological Process: protein phosphorylation (GO:0006468);; Biological Process: defense response (GO:0006952);; Cellular Component: plasmodesma (GO:0009506);; Cellular Component…	--	--	--	--	--	Cysteine-rich receptor-like protein kinase 10 OS=Oryza sativa subsp. japonica OX=39947 GN=CRK10 PE=2 SV=1	S	Function unknown	putative serine/threonine kinase protein [Oryza sativa Japonica Group]
Phyllostachys_edulis_newGene_11793	--	--	Molecular Function: binding (GO:0005488);; Cellular Component: intracellular membrane-bounded organelle (GO:0043231);; Cellular Component: cytoplasmic part (GO:0044444);;	--	--	[R]	General function prediction only	gag-polypeptide of LTR copia-type	Retrovirus-related Pol polyprotein from transposon TNT 1-94 OS=Nicotiana tabacum OX=4097 PE=2 SV=1	S	Function unknown	putative retrotransposon protein [Phyllostachys edulis]
Phyllostachys_edulis_newGene_11799	--	--	--	--	--	[R]	General function prediction only	Reverse transcriptase (RNA-dependent DNA polymerase)	--	S	Function unknown	uncharacterized protein LOC111256374 [Setaria italica]
Phyllostachys_edulis_newGene_11801	--	--	Biological Process: mRNA splicing, via spliceosome (GO:0000398);; Cellular Component: nucleus (GO:0005634);; Cellular Component: cytoplasm (GO:0005737);; Biological Process: cellular protein modification process (GO:0006464);; Molecular Function: protein tag (GO:0031386);;	K13113|3.81372e-44|mdm:103422995|K13113 ubiquitin-like protein 5 | (RefSeq) ubiquitin-like protein 5	--	[O]	Posttranslational modification, protein turnover, chaperones	Ubiquitin family	Ubiquitin-like protein 5 OS=Arabidopsis thaliana OX=3702 GN=UBL5 PE=3 SV=1	O	Posttranslational modification, protein turnover, chaperones	hypothetical protein SETIT_019060mg, partial [Setaria italica]
Phyllostachys_edulis_newGene_11807	--	--	--	--	--	--	--	--	--	--	--	hypothetical protein [Phyllostachys edulis]
Phyllostachys_edulis_newGene_11808	--	--	--	--	--	--	--	--	--	--	--	--
Phyllostachys_edulis_newGene_11812	--	--	--	--	--	--	--	--	--	--	--	--
Phyllostachys_edulis_newGene_11813	--	--	--	--	--	--	--	--	--	--	--	--
Phyllostachys_edulis_newGene_1182	--	--	--	--	--	--	--	--	--	--	--	--
Phyllostachys_edulis_newGene_11820	--	--	Molecular Function: catalytic activity (GO:0003824);;	--	--	--	--	Plant mobile domain;; Plant mobile domain	Serine/threonine-protein phosphatase 7 long form homolog OS=Arabidopsis thaliana OX=3702 GN=MAIL3 PE=2 SV=1	--	--	putative polyprotein [Oryza sativa Japonica Group]
Phyllostachys_edulis_newGene_1184	--	--	--	--	--	--	--	--	--	--	--	--
Phyllostachys_edulis_newGene_11843	--	--	--	--	--	--	--	--	--	S	Function unknown	hypothetical protein TRIUR3_24599 [Triticum urartu]
Phyllostachys_edulis_newGene_11854	--	--	--	--	--	--	--	--	Myb family transcription factor APL OS=Arabidopsis thaliana OX=3702 GN=APL PE=1 SV=2	--	--	uncharacterized protein LOC109754383 [Aegilops tauschii subsp. tauschii]
Phyllostachys_edulis_newGene_11857	--	--	--	--	--	--	--	--	--	--	--	--
Phyllostachys_edulis_newGene_11865	--	--	--	--	--	--	--	SWIM zinc finger	Protein FAR1-RELATED SEQUENCE 5 OS=Arabidopsis thaliana OX=3702 GN=FRS5 PE=1 SV=1	--	--	protein FAR1-RELATED SEQUENCE 1-like [Sorghum bicolor]
Phyllostachys_edulis_newGene_11871	--	--	--	--	--	--	--	--	--	--	--	--
Phyllostachys_edulis_newGene_11873	--	--	--	--	--	--	--	--	--	--	--	--
Phyllostachys_edulis_newGene_11878	--	--	--	K05868|1.50772e-28|pda:103723135|K05868 cyclin B | (RefSeq) cyclin-B2-2-like	--	[D]	Cell cycle control, cell division, chromosome partitioning	--	Cyclin-B2-1 OS=Oryza sativa subsp. indica OX=39946 GN=CYCB2-1 PE=1 SV=1	D	Cell cycle control, cell division, chromosome partitioning	cyclin-B2-2-like [Aegilops tauschii subsp. tauschii]
Phyllostachys_edulis_newGene_11882	--	--	--	--	--	--	--	--	--	--	--	--
Phyllostachys_edulis_newGene_11884	--	--	Molecular Function: DNA binding (GO:0003677);; Molecular Function: RNA binding (GO:0003723);; Molecular Function: RNA-directed DNA polymerase activity (GO:0003964);; Molecular Function: RNA-DNA hybrid ribonuclease activity (GO:0004523);; Cellular Component: mitochondrion (GO:0005739);; Biological Process: RNA-dependent DNA biosynthetic process (GO:0006278);; Biological Process: DNA recombination …	--	--	[R]	General function prediction only	--	RNA-directed DNA polymerase homolog OS=Oenothera berteroana OX=3950 PE=4 SV=1	L	Replication, recombination and repair	PH01B001G05.2 [Phyllostachys edulis]
Phyllostachys_edulis_newGene_11890	--	--	--	K17800|3.79114e-07|sbi:SORBI_09g022130|K17800 LETM1 and EF-hand domain-containing protein 1, mitochondrial | (RefSeq) SORBIDRAFT_09g022130, Sb09g022130; hypothetical protein	--	--	--	--	--	S	Function unknown	LETM1 and EF-hand domain-containing protein 1, mitochondrial [Sorghum bicolor]
Phyllostachys_edulis_newGene_11892	--	--	--	--	--	--	--	--	--	--	--	--
Phyllostachys_edulis_newGene_11894	--	--	Molecular Function: zinc ion binding (GO:0008270);;	K12501|7.47591e-131|bdi:100843188|K12501 homogentisate solanesyltransferase [EC:2.5.1.117] | (RefSeq) uncharacterized LOC100843188	Ubiquinone and other terpenoid-quinone biosynthesis (ko00130)	--	--	--	--	S	Function unknown	PREDICTED: uncharacterized protein LOC100843188 [Brachypodium distachyon]
Phyllostachys_edulis_newGene_11900	--	--	--	--	--	--	--	--	--	--	--	OSIGBa0145B03.3 [Oryza sativa]
Phyllostachys_edulis_newGene_11906	--	--	Cellular Component: Golgi membrane (GO:0000139);; Molecular Function: sugar:proton symporter activity (GO:0005351);; Biological Process: carbohydrate transport (GO:0008643);; Biological Process: proton transport (GO:0015992);; Cellular Component: integral component of membrane (GO:0016021);;	--	--	[G]	Carbohydrate transport and metabolism	Nucleotide-sugar transporter	CMP-sialic acid transporter 5 OS=Oryza sativa subsp. japonica OX=39947 GN=CSTLP5 PE=2 SV=1	EG	Amino acid transport and metabolism;; Carbohydrate transport and metabolism	PREDICTED: CMP-sialic acid transporter 5 [Oryza sativa Japonica Group]
Phyllostachys_edulis_newGene_1192	--	--	Cellular Component: mitochondrion (GO:0005739);;	--	--	--	--	--	--	S	Function unknown	PREDICTED: uncharacterized protein LOC4345139 [Oryza sativa Japonica Group]
Phyllostachys_edulis_newGene_11922	--	--	--	--	--	--	--	--	--	--	--	--
Phyllostachys_edulis_newGene_11926	--	--	--	--	--	--	--	--	--	--	--	--
Phyllostachys_edulis_newGene_11927	--	--	Molecular Function: structural molecule activity (GO:0005198);; Cellular Component: clathrin-coated pit (GO:0005905);; Cellular Component: clathrin vesicle coat (GO:0030125);; Molecular Function: clathrin heavy chain binding (GO:0032050);; Biological Process: clathrin-dependent endocytosis (GO:0072583);;	--	--	--	--	--	Clathrin light chain 1 OS=Oryza sativa subsp. japonica OX=39947 GN=Os04g0679100 PE=2 SV=1	U	Intracellular trafficking, secretion, and vesicular transport	uncharacterized protein LOC100216721 [Zea mays]
Phyllostachys_edulis_newGene_11929	--	--	--	--	--	--	--	--	--	--	--	--
Phyllostachys_edulis_newGene_11931	--	--	--	--	--	--	--	--	--	S	Function unknown	PREDICTED: protein FLX-like 1 [Brachypodium distachyon]
Phyllostachys_edulis_newGene_11935	--	--	--	--	--	--	--	--	--	--	--	--
Phyllostachys_edulis_newGene_1194	--	--	--	--	--	--	--	--	--	--	--	--
Phyllostachys_edulis_newGene_11943	--	--	--	--	--	--	--	--	Plant intracellular Ras-group-related LRR protein 2 OS=Oryza sativa subsp. japonica OX=39947 GN=IRL2 PE=2 SV=1	--	--	--
Phyllostachys_edulis_newGene_11947	--	--	--	--	--	--	--	--	--	--	--	PH01B001G05.19 [Phyllostachys edulis]
Phyllostachys_edulis_newGene_11953	--	--	--	--	--	--	--	--	--	--	--	--
Phyllostachys_edulis_newGene_11954	--	--	--	--	--	--	--	--	--	--	--	--
Phyllostachys_edulis_newGene_1196	--	--	--	--	--	--	--	--	--	--	--	--
Phyllostachys_edulis_newGene_11960	--	--	Cellular Component: integral component of mitochondrial inner membrane (GO:0031305);; Biological Process: mitochondrial respiratory chain complex IV assembly (GO:0033617);; Cellular Component: mitochondrial respiratory chain supercomplex (GO:0097249);;	--	--	--	--	Hypoxia induced protein conserved region	--	S	Function unknown	PREDICTED: uncharacterized protein LOC4329836 [Oryza sativa Japonica Group]
Phyllostachys_edulis_newGene_11966	--	--	--	--	--	--	--	--	--	--	--	--
Phyllostachys_edulis_newGene_11970	--	--	--	--	--	--	--	--	--	--	--	--
Phyllostachys_edulis_newGene_11974	--	--	--	--	--	--	--	--	--	S	Function unknown	PREDICTED: serine/threonine-protein phosphatase 7 long form homolog [Brachypodium distachyon]
Phyllostachys_edulis_newGene_1198	--	--	--	--	--	--	--	--	--	--	--	--
Phyllostachys_edulis_newGene_11983	--	--	Cellular Component: commitment complex (GO:0000243);; Biological Process: spliceosomal complex assembly (GO:0000245);; Biological Process: spliceosomal snRNP assembly (GO:0000387);; Molecular Function: RNA binding (GO:0003723);; Cellular Component: U5 snRNP (GO:0005682);; Cellular Component: U1 snRNP (GO:0005685);; Cellular Component: U2 snRNP (GO:0005686);; Cellular Component: U4 snRNP (GO:00056…	K11087|5.69431e-60|bdi:100846329|K11087 small nuclear ribonucleoprotein D1 | (RefSeq) small nuclear ribonucleoprotein Sm D1	Spliceosome (ko03040)	[A]	RNA processing and modification	LSM domain	Small nuclear ribonucleoprotein SmD1b OS=Arabidopsis thaliana OX=3702 GN=SMD1B PE=3 SV=1	K	Transcription	PREDICTED: small nuclear ribonucleoprotein Sm D1 isoform X1 [Elaeis guineensis]
Phyllostachys_edulis_newGene_11994	--	--	--	--	--	--	--	--	--	--	--	--
Phyllostachys_edulis_newGene_11997	[T]	Signal transduction mechanisms	Molecular Function: protein serine/threonine kinase activity (GO:0004674);; Molecular Function: ATP binding (GO:0005524);; Cellular Component: nucleus (GO:0005634);; Cellular Component: cytoplasm (GO:0005737);; Biological Process: protein phosphorylation (GO:0006468);; Biological Process: intracellular signal transduction (GO:0035556);;	K07198|1.68849e-33|mus:103973546|K07198 5'-AMP-activated protein kinase, catalytic alpha subunit [EC:2.7.11.11] | (RefSeq) SNF1-related protein kinase catalytic subunit alpha KIN10-like	Regulation of autophagy (ko04140)	[T]	Signal transduction mechanisms	Protein kinase domain;; Protein tyrosine kinase	Serine/threonine protein kinase OSK1 OS=Oryza sativa subsp. japonica OX=39947 GN=OSK1 PE=1 SV=1	T	Signal transduction mechanisms	SNF1-related protein kinase catalytic subunit alpha KIN10-1 [Musa AB Group]
Phyllostachys_edulis_newGene_12001	--	--	--	--	--	--	--	Light regulated protein Lir1	--	--	--	--
Phyllostachys_edulis_newGene_12003	--	--	--	--	--	--	--	--	--	--	--	--
Phyllostachys_edulis_newGene_1201	--	--	--	--	--	--	--	F-box domain	Putative F-box/FBD/LRR-repeat protein At1g78760 OS=Arabidopsis thaliana OX=3702 GN=At1g78760 PE=4 SV=1	S	Function unknown	Os08g0270000 [Oryza sativa Japonica Group]
Phyllostachys_edulis_newGene_12013	--	--	--	--	--	--	--	--	--	--	--	--
Phyllostachys_edulis_newGene_12014	--	--	Molecular Function: motor activity (GO:0003774);; Molecular Function: actin binding (GO:0003779);; Molecular Function: ATP binding (GO:0005524);; Cellular Component: myosin complex (GO:0016459);;	--	--	[Z]	Cytoskeleton	--	Myosin-14 OS=Arabidopsis thaliana OX=3702 GN=XI-H PE=3 SV=1	S	Function unknown	PH01B001I13.5 [Phyllostachys edulis]
Phyllostachys_edulis_newGene_12029	--	--	--	--	--	--	--	--	--	--	--	--
Phyllostachys_edulis_newGene_12030	--	--	--	--	--	--	--	--	--	--	--	--
Phyllostachys_edulis_newGene_12037	--	--	Molecular Function: zinc ion binding (GO:0008270);; Molecular Function: hydrolase activity (GO:0016787);; Molecular Function: protein-cysteine S-palmitoyltransferase activity (GO:0019706);;	--	--	--	--	zinc-finger of the FCS-type, C2-C2	--	S	Function unknown	Pectin acetylesterase 5 [Zea mays]
Phyllostachys_edulis_newGene_12039	--	--	--	--	--	--	--	--	--	--	--	putative retrotransposon protein, partial [Phyllostachys edulis]
Phyllostachys_edulis_newGene_12044	--	--	Molecular Function: nucleic acid binding (GO:0003676);; Biological Process: DNA metabolic process (GO:0006259);;	--	--	[R]	General function prediction only	--	--	L	Replication, recombination and repair	retrotransposon protein, putative, Ty3-gypsy subclass [Oryza sativa Japonica Group]
Phyllostachys_edulis_newGene_12045	--	--	--	--	--	--	--	--	--	--	--	--
Phyllostachys_edulis_newGene_12054	--	--	Cellular Component: mitochondrion (GO:0005739);;	--	--	--	--	GRF zinc finger	--	S	Function unknown	hypothetical protein OsI_07184 [Oryza sativa Indica Group]
Phyllostachys_edulis_newGene_12057	--	--	Cellular Component: mitochondrial respiratory chain complex I (GO:0005747);; Cellular Component: integral component of membrane (GO:0016021);; Biological Process: electron transport chain (GO:0022900);;	--	--	--	--	NADH-ubiquinone oxidoreductase B12 subunit family	NADH dehydrogenase [ubiquinone] 1 beta subcomplex subunit 3-B OS=Arabidopsis thaliana OX=3702 GN=At1g14450 PE=3 SV=1	U	Intracellular trafficking, secretion, and vesicular transport	predicted protein, partial [Hordeum vulgare subsp. vulgare]
Phyllostachys_edulis_newGene_12093	--	--	--	--	--	--	--	--	--	--	--	--
Phyllostachys_edulis_newGene_12094	--	--	--	--	--	--	--	--	--	--	--	--
Phyllostachys_edulis_newGene_12102	--	--	--	--	--	--	--	--	--	--	--	hypothetical protein OsJ_33323 [Oryza sativa Japonica Group]
Phyllostachys_edulis_newGene_12108	[K]	Transcription	Cellular Component: plastid (GO:0009536);; Molecular Function: ADP binding (GO:0043531);;	--	--	[T]	Signal transduction mechanisms	NB-ARC domain	Disease resistance RPP13-like protein 4 OS=Arabidopsis thaliana OX=3702 GN=RPP13L4 PE=1 SV=2	S	Function unknown	hypothetical protein OsI_07668 [Oryza sativa Indica Group]
Phyllostachys_edulis_newGene_12111	--	--	--	--	--	--	--	MULE transposase domain;; Transposase, Mutator family;; Plant mobile domain;; Plant mobile domain;; MuDR family transposase	Serine/threonine-protein phosphatase 7 long form homolog OS=Arabidopsis thaliana OX=3702 GN=MAIL3 PE=2 SV=1	S	Function unknown	hypothetical protein SETIT_033312mg [Setaria italica]
Phyllostachys_edulis_newGene_1212	--	--	--	--	--	--	--	--	--	S	Function unknown	PREDICTED: uncharacterized protein LOC102710427 [Oryza brachyantha]
Phyllostachys_edulis_newGene_12124	--	--	--	K06883|5.64101e-104|sbi:SORBI_04g022660|K06883 uncharacterized protein | (RefSeq) SORBIDRAFT_04g022660, Sb04g022660; hypothetical protein	--	[R]	General function prediction only	Conserved hypothetical ATP binding protein	GPN-loop GTPase QQT1 OS=Arabidopsis thaliana OX=3702 GN=QQT1 PE=1 SV=1	S	Function unknown	GPN-loop GTPase 2 [Triticum urartu]
Phyllostachys_edulis_newGene_12125	--	--	Cellular Component: microtubule (GO:0005874);; Biological Process: embryo development ending in seed dormancy (GO:0009793);; Biological Process: cell division (GO:0051301);;	K06883|1.81638e-13|zma:100192734|K06883 uncharacterized protein | (RefSeq) IDP51, GRMZM2G093716; uncharacterized LOC100192734	--	[R]	General function prediction only	--	GPN-loop GTPase QQT1 OS=Arabidopsis thaliana OX=3702 GN=QQT1 PE=1 SV=1	S	Function unknown	uncharacterized protein LOC100192734 isoform X1 [Zea mays]
Phyllostachys_edulis_newGene_12129	--	--	--	--	--	--	--	--	--	--	--	hypothetical protein [Phyllostachys edulis]
Phyllostachys_edulis_newGene_12131	--	--	Biological Process: response to oxidative stress (GO:0006979);; Cellular Component: integral component of membrane (GO:0016021);; Molecular Function: L-ascorbate peroxidase activity (GO:0016688);; Molecular Function: heme binding (GO:0020037);; Molecular Function: metal ion binding (GO:0046872);; Biological Process: oxidation-reduction process (GO:0055114);; Biological Process: cellular oxidant d…	K00434|1.45121e-11|sita:101780973|K00434 L-ascorbate peroxidase [EC:1.11.1.11] | (RefSeq) probable L-ascorbate peroxidase 8, chloroplastic	Ascorbate and aldarate metabolism (ko00053);; Glutathione metabolism (ko00480)	[R]	General function prediction only	--	--	P	Inorganic ion transport and metabolism	predicted protein [Hordeum vulgare subsp. vulgare]
Phyllostachys_edulis_newGene_12133	--	--	--	--	--	--	--	--	--	--	--	--
Phyllostachys_edulis_newGene_12134	--	--	--	--	--	--	--	--	--	--	--	--
Phyllostachys_edulis_newGene_12138	--	--	--	--	--	--	--	--	--	--	--	PH01B031C15.19 [Phyllostachys edulis]
Phyllostachys_edulis_newGene_12139	--	--	--	--	--	--	--	--	--	--	--	PH01B031C15.19 [Phyllostachys edulis]
Phyllostachys_edulis_newGene_1214	--	--	--	--	--	--	--	--	--	S	Function unknown	PREDICTED: uncharacterized protein LOC4345134 [Oryza sativa Japonica Group]
Phyllostachys_edulis_newGene_12142	--	--	--	--	--	--	--	--	--	--	--	--
Phyllostachys_edulis_newGene_12145	--	--	--	--	--	--	--	--	--	--	--	--
Phyllostachys_edulis_newGene_12146	--	--	Cellular Component: intracellular membrane-bounded organelle (GO:0043231);;	--	--	--	--	--	--	--	--	retrotransposon, putative, centromere-specific [Oryza sativa Japonica Group]
Phyllostachys_edulis_newGene_1215	--	--	--	--	--	--	--	--	--	--	--	--
Phyllostachys_edulis_newGene_12169	--	--	--	--	--	--	--	--	--	--	--	--
Phyllostachys_edulis_newGene_12172	--	--	--	--	--	--	--	--	--	--	--	--
Phyllostachys_edulis_newGene_12185	--	--	Cellular Component: mitochondrion (GO:0005739);; Cellular Component: Golgi apparatus (GO:0005794);; Cellular Component: integral component of membrane (GO:0016021);;	--	--	[S]	Function unknown	--	--	S	Function unknown	seven transmembrane domain protein [Zea mays]
Phyllostachys_edulis_newGene_12186	--	--	--	--	--	--	--	--	--	--	--	--
Phyllostachys_edulis_newGene_1220	--	--	Biological Process: lipid transport (GO:0006869);; Molecular Function: lipid binding (GO:0008289);; Cellular Component: integral component of membrane (GO:0016021);;	--	--	--	--	Probable lipid transfer;; Protease inhibitor/seed storage/LTP family	Non-specific lipid transfer protein-like 1 OS=Oryza sativa subsp. japonica OX=39947 GN=LTPL1 PE=1 SV=1	S	Function unknown	non-specific lipid transfer protein-like 1 [Aegilops tauschii subsp. tauschii]
Phyllostachys_edulis_newGene_12200	--	--	Cellular Component: integral component of membrane (GO:0016021);;	--	--	--	--	--	--	S	Function unknown	uncharacterized protein LOC101786880 [Setaria italica]
Phyllostachys_edulis_newGene_12205	--	--	--	--	--	--	--	--	--	--	--	--
Phyllostachys_edulis_newGene_12208	--	--	Molecular Function: protein serine/threonine kinase activity (GO:0004674);; Molecular Function: ATP binding (GO:0005524);; Cellular Component: plasma membrane (GO:0005886);; Biological Process: protein phosphorylation (GO:0006468);; Biological Process: defense response (GO:0006952);; Cellular Component: integral component of membrane (GO:0016021);; Molecular Function: carbohydrate binding (GO:003…	--	--	--	--	--	G-type lectin S-receptor-like serine/threonine-protein kinase LECRK3 OS=Oryza sativa subsp. japonica OX=39947 GN=LECRK3 PE=3 SV=2	T	Signal transduction mechanisms	hypothetical protein BRADI_5g02980v3 [Brachypodium distachyon]
Phyllostachys_edulis_newGene_12210	--	--	Biological Process: respiratory burst involved in defense response (GO:0002679);; Cellular Component: nucleus (GO:0005634);; Cellular Component: cytoplasm (GO:0005737);; Biological Process: integrin-mediated signaling pathway (GO:0007229);; Molecular Function: zinc ion binding (GO:0008270);; Biological Process: plant-type hypersensitive response (GO:0009626);; Biological Process: defense response…	K13458|2.29991e-76|sita:101785683|K13458 disease resistance protein | (RefSeq) cysteine and histidine-rich domain-containing protein RAR1-like	Plant-pathogen interaction (ko04626)	[R]	General function prediction only	CHORD	Cysteine and histidine-rich domain-containing protein RAR1 OS=Oryza sativa subsp. japonica OX=39947 GN=RAR1 PE=1 SV=2	S	Function unknown	hypothetical protein TRIUR3_34558 [Triticum urartu]
Phyllostachys_edulis_newGene_12214	--	--	Molecular Function: DNA binding (GO:0003677);;	--	--	[S]	Function unknown	--	--	DZ	Cell cycle control, cell division, chromosome partitioning;; Cytoskeleton	Protein RCC2-like protein, partial [Dichanthelium oligosanthes]
Phyllostachys_edulis_newGene_12215	--	--	Molecular Function: nucleic acid binding (GO:0003676);; Biological Process: intracellular protein transport (GO:0006886);; Molecular Function: zinc ion binding (GO:0008270);; Molecular Function: Ran GTPase binding (GO:0008536);; Cellular Component: plastid (GO:0009536);; Biological Process: DNA integration (GO:0015074);;	--	--	[R]	General function prediction only	--	Retrovirus-related Pol polyprotein from transposon RE2 OS=Arabidopsis thaliana OX=3702 GN=RE2 PE=4 SV=1	L	Replication, recombination and repair	uncharacterized protein LOC111257721 [Setaria italica]
Phyllostachys_edulis_newGene_12216	--	--	Biological Process: signal peptide processing (GO:0006465);; Molecular Function: peptidase activity (GO:0008233);; Cellular Component: integral component of membrane (GO:0016021);;	K13280|3.84717e-76|osa:4340738|K13280 signal peptidase, endoplasmic reticulum-type [EC:3.4.-.-] | (RefSeq) signal peptidase complex catalytic subunit SEC11A	Protein export (ko03060)	[U]	Intracellular trafficking, secretion, and vesicular transport	--	--	U	Intracellular trafficking, secretion, and vesicular transport	Peptidase S24/S26A/S26B/S26C family protein [Zea mays]
Phyllostachys_edulis_newGene_1222	--	--	Cellular Component: integral component of membrane (GO:0016021);;	--	--	--	--	--	--	S	Function unknown	PREDICTED: uncharacterized protein LOC4345119 [Oryza sativa Japonica Group]
Phyllostachys_edulis_newGene_12239	--	--	Molecular Function: nucleic acid binding (GO:0003676);; Biological Process: proteolysis (GO:0006508);; Cellular Component: plastid (GO:0009536);; Biological Process: DNA integration (GO:0015074);; Cellular Component: membrane (GO:0016020);; Biological Process: cellular protein metabolic process (GO:0044267);;	--	--	[R]	General function prediction only	Reverse transcriptase (RNA-dependent DNA polymerase)	Retrovirus-related Pol polyprotein from transposon RE1 OS=Arabidopsis thaliana OX=3702 GN=RE1 PE=2 SV=1	L	Replication, recombination and repair	uncharacterized protein LOC103634684 [Zea mays]
Phyllostachys_edulis_newGene_12250	--	--	--	--	--	--	--	--	--	--	--	--
Phyllostachys_edulis_newGene_12254	--	--	--	--	--	--	--	--	--	--	--	--
Phyllostachys_edulis_newGene_12255	--	--	--	--	--	--	--	--	--	S	Function unknown	hypothetical protein OsJ_06973 [Oryza sativa Japonica Group]
Phyllostachys_edulis_newGene_12256	--	--	Cellular Component: membrane (GO:0016020);;	--	--	--	--	--	--	S	Function unknown	uncharacterized protein LOC100278697 [Zea mays]
Phyllostachys_edulis_newGene_12262	--	--	--	--	--	--	--	--	--	S	Function unknown	uncharacterized protein LOC8059610 [Sorghum bicolor]
Phyllostachys_edulis_newGene_12263	--	--	--	--	--	--	--	--	--	S	Function unknown	PREDICTED: uncharacterized protein LOC4329516 [Oryza sativa Japonica Group]
Phyllostachys_edulis_newGene_12266	--	--	Molecular Function: DNA binding (GO:0003677);; Cellular Component: mitochondrion (GO:0005739);; Biological Process: DNA recombination (GO:0006310);; Molecular Function: electron carrier activity (GO:0009055);; Cellular Component: plastid (GO:0009536);; Biological Process: electron transport chain (GO:0022900);;	--	--	[R]	General function prediction only	--	Retrovirus-related Pol polyprotein from transposon RE1 OS=Arabidopsis thaliana OX=3702 GN=RE1 PE=2 SV=1	S	Function unknown	hypothetical protein OsJ_07890 [Oryza sativa Japonica Group]
Phyllostachys_edulis_newGene_1227	--	--	--	--	--	--	--	--	--	--	--	--
Phyllostachys_edulis_newGene_12273	--	--	--	--	--	--	--	--	--	--	--	--
Phyllostachys_edulis_newGene_12274	--	--	--	--	--	--	--	--	--	--	--	--
Phyllostachys_edulis_newGene_12283	--	--	--	--	--	--	--	--	--	--	--	--
Phyllostachys_edulis_newGene_12284	--	--	--	--	--	--	--	--	--	--	--	--
Phyllostachys_edulis_newGene_12295	--	--	--	--	--	--	--	--	--	S	Function unknown	PREDICTED: uncharacterized protein LOC102716429 isoform X1 [Oryza brachyantha]
Phyllostachys_edulis_newGene_12303	--	--	Cellular Component: cytoplasm (GO:0005737);; Molecular Function: metal ion binding (GO:0046872);;	K14801|2.50025e-36|bdi:100843595|K14801 pre-rRNA-processing protein TSR4 | (RefSeq) programmed cell death protein 2	--	[R]	General function prediction only	--	--	S	Function unknown	PREDICTED: programmed cell death protein 2 [Brachypodium distachyon]
Phyllostachys_edulis_newGene_12311	--	--	Cellular Component: integral component of membrane (GO:0016021);;	--	--	--	--	--	--	S	Function unknown	PREDICTED: uncharacterized protein DDB_G0271670 [Oryza sativa Japonica Group]
Phyllostachys_edulis_newGene_12314	--	--	Cellular Component: plastid (GO:0009536);; Molecular Function: metal ion binding (GO:0046872);;	--	--	--	--	--	--	O	Posttranslational modification, protein turnover, chaperones	PREDICTED: RING finger protein 10 [Oryza brachyantha]
Phyllostachys_edulis_newGene_12315	--	--	Cellular Component: plastid (GO:0009536);; Molecular Function: metal ion binding (GO:0046872);;	--	--	--	--	--	--	O	Posttranslational modification, protein turnover, chaperones	PREDICTED: RING finger protein 10 [Oryza brachyantha]
Phyllostachys_edulis_newGene_12326	--	--	Cellular Component: nucleus (GO:0005634);; Cellular Component: mitochondrion (GO:0005739);; Molecular Function: 23S rRNA (adenine(1618)-N(6))-methyltransferase activity (GO:0052907);; Biological Process: rRNA base methylation (GO:0070475);;	K06970|1.10611e-15|obr:102710470|K06970 23S rRNA (adenine1618-N6)-methyltransferase [EC:2.1.1.181] | (RefSeq) methyltransferase-like protein 16	--	[S]	Function unknown	--	Proteasome subunit alpha type-1 OS=Oryza sativa subsp. japonica OX=39947 GN=PAF1 PE=2 SV=1	S	Function unknown	PREDICTED: LOW QUALITY PROTEIN: methyltransferase-like protein 16 [Oryza brachyantha]
Phyllostachys_edulis_newGene_1233	--	--	--	--	--	--	--	--	--	S	Function unknown	hypothetical protein TRIUR3_18733 [Triticum urartu]
Phyllostachys_edulis_newGene_12345	--	--	--	--	--	--	--	--	--	--	--	--
Phyllostachys_edulis_newGene_12346	--	--	--	--	--	--	--	--	--	--	--	PH01B001G05.11 [Phyllostachys edulis]
Phyllostachys_edulis_newGene_12355	--	--	--	--	--	--	--	--	--	--	--	Os02g0513800, partial [Oryza sativa Japonica Group]
Phyllostachys_edulis_newGene_12367	--	--	--	--	--	--	--	--	--	--	--	--
Phyllostachys_edulis_newGene_12371	--	--	--	--	--	--	--	--	--	--	--	--
Phyllostachys_edulis_newGene_12373	--	--	Molecular Function: metal ion binding (GO:0046872);;	--	--	[O]	Posttranslational modification, protein turnover, chaperones	PUB domain;; UBA/TS-N domain	Plant UBX domain-containing protein 2 OS=Arabidopsis thaliana OX=3702 GN=PUX2 PE=1 SV=2	S	Function unknown	hypothetical protein BRADI_3g43900v3 [Brachypodium distachyon]
Phyllostachys_edulis_newGene_12379	--	--	Molecular Function: hydrolase activity, hydrolyzing O-glycosyl compounds (GO:0004553);; Cellular Component: mitochondrion (GO:0005739);; Molecular Function: polysaccharide binding (GO:0030247);; Cellular Component: anchored component of plasma membrane (GO:0046658);;	--	--	--	--	X8 domain	Glucan endo-1,3-beta-glucosidase 2 OS=Arabidopsis thaliana OX=3702 GN=At1g66250 PE=1 SV=2	S	Function unknown	hypothetical protein PAHAL_A01740 [Panicum hallii]
Phyllostachys_edulis_newGene_1238	--	--	--	--	--	--	--	--	--	--	--	--
Phyllostachys_edulis_newGene_12385	--	--	Cellular Component: plastid (GO:0009536);; Molecular Function: organic cyclic compound binding (GO:0097159);; Molecular Function: heterocyclic compound binding (GO:1901363);;	--	--	[T]	Signal transduction mechanisms	Nuclear transport factor 2 (NTF2) domain	--	S	Function unknown	uncharacterized LOC100382927 isoform X1 [Zea mays]
Phyllostachys_edulis_newGene_12386	--	--	--	--	--	--	--	--	--	--	--	PH01B001G05.11 [Phyllostachys edulis]
Phyllostachys_edulis_newGene_12390	--	--	Cellular Component: mitochondrion (GO:0005739);; Cellular Component: integral component of membrane (GO:0016021);;	--	--	--	--	--	--	S	Function unknown	PREDICTED: uncharacterized protein LOC4329404 [Oryza sativa Japonica Group]
Phyllostachys_edulis_newGene_12393	--	--	--	--	--	--	--	--	--	--	--	--
Phyllostachys_edulis_newGene_124	--	--	Molecular Function: structural constituent of ribosome (GO:0003735);; Cellular Component: mitochondrial small ribosomal subunit (GO:0005763);;	K17408|1.56764e-72|obr:102719882|K17408 small subunit ribosomal protein S29 | (RefSeq) uncharacterized LOC102719882	--	[J]	Translation, ribosomal structure and biogenesis	--	--	S	Function unknown	hypothetical protein PAHAL_J02078 [Panicum hallii]
Phyllostachys_edulis_newGene_1240	--	--	Molecular Function: DNA binding (GO:0003677);; Cellular Component: nucleus (GO:0005634);; Biological Process: regulation of transcription, DNA-templated (GO:0006355);; Biological Process: multicellular organism development (GO:0007275);;	--	--	--	--	TCP family transcription factor	Transcription factor PCF2 OS=Oryza sativa subsp. japonica OX=39947 GN=PCF2 PE=1 SV=1	K	Transcription	PREDICTED: transcription factor PCF2 [Oryza sativa Japonica Group]
Phyllostachys_edulis_newGene_1241	--	--	Molecular Function: DNA binding (GO:0003677);; Cellular Component: nucleus (GO:0005634);; Biological Process: regulation of transcription, DNA-templated (GO:0006355);; Biological Process: multicellular organism development (GO:0007275);;	--	--	--	--	TCP family transcription factor	Transcription factor PCF2 OS=Oryza sativa subsp. japonica OX=39947 GN=PCF2 PE=1 SV=1	K	Transcription	PREDICTED: transcription factor PCF2 [Oryza sativa Japonica Group]
Phyllostachys_edulis_newGene_12414	--	--	--	--	--	--	--	--	--	--	--	--
Phyllostachys_edulis_newGene_12416	--	--	--	--	--	--	--	--	--	--	--	--
Phyllostachys_edulis_newGene_12419	--	--	Molecular Function: DNA binding (GO:0003677);; Molecular Function: chromatin binding (GO:0003682);; Cellular Component: nucleus (GO:0005634);; Biological Process: DNA methylation (GO:0006306);; Biological Process: chromatin assembly or disassembly (GO:0006333);; Cellular Component: plastid (GO:0009536);; Molecular Function: transferase activity (GO:0016740);;	K00558|2.35803e-13|osa:4347954|K00558 DNA (cytosine-5)-methyltransferase 1 [EC:2.1.1.37] | (RefSeq) OsMET2a; DNA (cytosine-5)-methyltransferase 1	Cysteine and methionine metabolism (ko00270)	--	--	--	DNA (cytosine-5)-methyltransferase CMT3 OS=Oryza sativa subsp. japonica OX=39947 GN=CMT3 PE=2 SV=1	L	Replication, recombination and repair	hypothetical protein OsI_02246 [Oryza sativa Indica Group]
Phyllostachys_edulis_newGene_12428	--	--	Molecular Function: zinc ion binding (GO:0008270);;	--	--	[T]	Signal transduction mechanisms	--	--	S	Function unknown	PREDICTED: uncharacterized protein LOC4340450 isoform X3 [Oryza sativa Japonica Group]
Phyllostachys_edulis_newGene_12432	--	--	--	--	--	[R]	General function prediction only	--	Retrovirus-related Pol polyprotein from transposon TNT 1-94 OS=Nicotiana tabacum OX=4097 PE=2 SV=1	S	Function unknown	Retrovirus-related Pol polyprotein from transposon TNT 1-94 [Cajanus cajan]
Phyllostachys_edulis_newGene_12459	--	--	--	--	--	--	--	--	--	S	Function unknown	hypothetical protein SETIT_004493mg, partial [Setaria italica]
Phyllostachys_edulis_newGene_12470	--	--	Cellular Component: integral component of membrane (GO:0016021);;	--	--	--	--	Small subunit of serine palmitoyltransferase-like	--	S	Function unknown	hypothetical protein ZEAMMB73_Zm00001d012448 [Zea mays]
Phyllostachys_edulis_newGene_12471	--	--	--	--	--	--	--	--	--	--	--	--
Phyllostachys_edulis_newGene_12476	--	--	Biological Process: metabolic process (GO:0008152);; Molecular Function: hydrolase activity (GO:0016787);;	--	--	--	--	Plant mobile domain	Serine/threonine-protein phosphatase 7 long form homolog OS=Arabidopsis thaliana OX=3702 GN=MAIL3 PE=2 SV=1	--	--	transposon protein, putative, Mutator sub-class [Oryza sativa Japonica Group]
Phyllostachys_edulis_newGene_12477	--	--	--	--	--	--	--	--	--	--	--	putative retrotransposon protein [Phyllostachys edulis]
Phyllostachys_edulis_newGene_12483	--	--	--	--	--	--	--	--	--	--	--	--
Phyllostachys_edulis_newGene_12488	--	--	Molecular Function: nucleic acid binding (GO:0003676);; Biological Process: DNA metabolic process (GO:0006259);; Cellular Component: membrane (GO:0016020);; Molecular Function: oxidoreductase activity (GO:0016491);; Biological Process: oxidation-reduction process (GO:0055114);;	--	--	[R]	General function prediction only	--	--	L	Replication, recombination and repair	predicted protein [Hordeum vulgare subsp. vulgare]
Phyllostachys_edulis_newGene_12492	--	--	Biological Process: tRNA dihydrouridine synthesis (GO:0002943);; Molecular Function: DNA binding (GO:0003677);; Molecular Function: sugar:proton symporter activity (GO:0005351);; Cellular Component: mitochondrion (GO:0005739);; Cellular Component: endoplasmic reticulum membrane (GO:0005789);; Biological Process: base-excision repair (GO:0006284);; Biological Process: DNA recombination (GO:0006310…	--	--	[R]	General function prediction only	Reverse transcriptase (RNA-dependent DNA polymerase)	Retrovirus-related Pol polyprotein from transposon TNT 1-94 OS=Nicotiana tabacum OX=4097 PE=2 SV=1	L	Replication, recombination and repair	PH01B019A14.9 [Phyllostachys edulis]
Phyllostachys_edulis_newGene_12493	--	--	Biological Process: tRNA dihydrouridine synthesis (GO:0002943);; Molecular Function: DNA binding (GO:0003677);; Cellular Component: mitochondrion (GO:0005739);; Cellular Component: endoplasmic reticulum membrane (GO:0005789);; Biological Process: base-excision repair (GO:0006284);; Biological Process: DNA recombination (GO:0006310);; Biological Process: GPI anchor biosynthetic process (GO:0006506…	--	--	[R]	General function prediction only	Reverse transcriptase (RNA-dependent DNA polymerase)	Retrovirus-related Pol polyprotein from transposon TNT 1-94 OS=Nicotiana tabacum OX=4097 PE=2 SV=1	L	Replication, recombination and repair	PH01B019A14.9 [Phyllostachys edulis]
Phyllostachys_edulis_newGene_12494	--	--	--	--	--	--	--	--	--	--	--	hypothetical protein PAHAL_G00887 [Panicum hallii]
Phyllostachys_edulis_newGene_12497	--	--	Cellular Component: mitochondrion (GO:0005739);;	--	--	--	--	MULE transposase domain;; Transposase, Mutator family	--	--	--	hypothetical protein [Oryza sativa Japonica Group]
Phyllostachys_edulis_newGene_12502	--	--	--	--	--	--	--	--	--	--	--	--
Phyllostachys_edulis_newGene_12522	--	--	Cellular Component: plastid (GO:0009536);;	--	--	--	--	--	--	S	Function unknown	PREDICTED: uncharacterized protein LOC102699842, partial [Oryza brachyantha]
Phyllostachys_edulis_newGene_12553	--	--	--	--	--	--	--	FAR1 DNA-binding domain	Protein FAR1-RELATED SEQUENCE 5 OS=Arabidopsis thaliana OX=3702 GN=FRS5 PE=1 SV=1	S	Function unknown	Os08g0263600 [Oryza sativa Japonica Group]
Phyllostachys_edulis_newGene_12562	--	--	Molecular Function: DNA binding (GO:0003677);;	--	--	--	--	--	Nodulin homeobox OS=Arabidopsis thaliana OX=3702 GN=NDX PE=2 SV=1	S	Function unknown	PREDICTED: nodulin homeobox [Oryza brachyantha]
Phyllostachys_edulis_newGene_12573	--	--	Molecular Function: nucleic acid binding (GO:0003676);; Molecular Function: zinc ion binding (GO:0008270);; Biological Process: DNA integration (GO:0015074);;	--	--	[R]	General function prediction only	Retrotransposon gag protein	--	L	Replication, recombination and repair	uncharacterized protein LOC109945085, partial [Zea mays]
Phyllostachys_edulis_newGene_12574	--	--	--	--	--	--	--	--	--	--	--	--
Phyllostachys_edulis_newGene_12578	--	--	--	--	--	--	--	--	--	--	--	--
Phyllostachys_edulis_newGene_1258	--	--	--	--	--	--	--	--	--	--	--	--
Phyllostachys_edulis_newGene_12580	--	--	--	--	--	--	--	--	--	--	--	--
Phyllostachys_edulis_newGene_12582	--	--	Cellular Component: Golgi membrane (GO:0000139);; Biological Process: retrograde transport, vesicle recycling within Golgi (GO:0000301);; Biological Process: Golgi organization (GO:0007030);; Cellular Component: integral component of membrane (GO:0016021);; Cellular Component: Golgi cisterna (GO:0031985);;	--	--	--	--	--	Golgin-84 OS=Oryza sativa subsp. japonica OX=39947 GN=Os01g0744400 PE=2 SV=1	U	Intracellular trafficking, secretion, and vesicular transport	hypothetical protein BRADI_2g49600v3 [Brachypodium distachyon]
Phyllostachys_edulis_newGene_12589	--	--	--	--	--	--	--	--	--	--	--	--
Phyllostachys_edulis_newGene_12593	--	--	--	--	--	--	--	--	--	--	--	--
Phyllostachys_edulis_newGene_12611	--	--	Molecular Function: RNA polymerase I activity (GO:0001054);; Molecular Function: RNA polymerase II activity (GO:0001055);; Molecular Function: RNA polymerase III activity (GO:0001056);; Molecular Function: DNA binding (GO:0003677);; Cellular Component: DNA-directed RNA polymerase II, core complex (GO:0005665);; Cellular Component: DNA-directed RNA polymerase III complex (GO:0005666);; Cellular Co…	K03009|3.74145e-17|zma:100285004|K03009 DNA-directed RNA polymerases I, II, and III subunit RPABC4 | (RefSeq) pco092707, GRMZM2G146331; uncharacterized LOC100285004	Purine metabolism (ko00230);; Pyrimidine metabolism (ko00240);; RNA polymerase (ko03020)	[K]	Transcription	--	DNA-directed RNA polymerases II, IV and V subunit 12 OS=Arabidopsis thaliana OX=3702 GN=NRPB12 PE=1 SV=1	K	Transcription	DNA-directed RNA polymerases II, IV and V subunit 12 [Capsella rubella]
Phyllostachys_edulis_newGene_12614	--	--	--	--	--	--	--	--	--	--	--	--
Phyllostachys_edulis_newGene_12620	--	--	--	--	--	--	--	--	--	--	--	--
Phyllostachys_edulis_newGene_12624	--	--	--	--	--	--	--	--	--	--	--	--
Phyllostachys_edulis_newGene_12625	--	--	Cellular Component: integral component of membrane (GO:0016021);;	--	--	--	--	--	--	S	Function unknown	uncharacterized protein LOC100277225 [Zea mays]
Phyllostachys_edulis_newGene_12626	--	--	Cellular Component: membrane (GO:0016020);;	--	--	--	--	--	--	S	Function unknown	Os02g0129000 [Oryza sativa Japonica Group]
Phyllostachys_edulis_newGene_12627	--	--	Molecular Function: nucleotide binding (GO:0000166);; Molecular Function: RNA binding (GO:0003723);;	--	--	[D]	Cell cycle control, cell division, chromosome partitioning	--	Protein MEI2-like 5 OS=Oryza sativa subsp. japonica OX=39947 GN=ML5 PE=2 SV=1	S	Function unknown	PREDICTED: protein MEI2-like 5 isoform X2 [Oryza sativa Japonica Group]
Phyllostachys_edulis_newGene_12630	--	--	Cellular Component: membrane (GO:0016020);; Molecular Function: transferase activity (GO:0016740);;	K11000|1.27955e-61|sita:101765589|K11000 callose synthase [EC:2.4.1.-] | (RefSeq) callose synthase 3-like	--	[M]	Cell wall/membrane/envelope biogenesis	1,3-beta-glucan synthase component	Callose synthase 2 OS=Arabidopsis thaliana OX=3702 GN=CALS2 PE=2 SV=3	S	Function unknown	callose synthase 3 [Setaria italica]
Phyllostachys_edulis_newGene_12631	[E]	Amino acid transport and metabolism	Molecular Function: binding (GO:0005488);; Molecular Function: transaminase activity (GO:0008483);; Cellular Component: chloroplast (GO:0009507);; Cellular Component: plastid part (GO:0044435);;	K00811|7.25828e-43|osa:4331017|K00811 aspartate aminotransferase, chloroplastic [EC:2.6.1.1] | (RefSeq) OJ1004_E04.34; aspartate aminotransferase, chloroplastic	Arginine biosynthesis (ko00220);; Alanine, aspartate and glutamate metabolism (ko00250);; Cysteine and methionine metabolism (ko00270);; Arginine and proline metabolism (ko00330);; Tyrosine metabolism (ko00350);; Phenylalanine metabolism (ko00360);; Phenylalanine, tyrosine and tryptophan biosynthesis (ko00400);; Isoquinoline alkaloid biosynthesis (ko00950);; Tropane, piperidine and pyridine alkal…	[E]	Amino acid transport and metabolism	Aminotransferase class I and II	Aspartate aminotransferase, chloroplastic OS=Arabidopsis thaliana OX=3702 GN=ASP5 PE=1 SV=2	E	Amino acid transport and metabolism	aspartate aminotransferase, partial [Oryza sativa]
Phyllostachys_edulis_newGene_12636	--	--	--	--	--	--	--	--	--	--	--	--
Phyllostachys_edulis_newGene_12645	--	--	Biological Process: protein folding (GO:0006457);; Cellular Component: prefoldin complex (GO:0016272);; Molecular Function: unfolded protein binding (GO:0051082);;	--	--	--	--	--	--	S	Function unknown	PREDICTED: uncharacterized protein LOC4343134 [Oryza sativa Japonica Group]
Phyllostachys_edulis_newGene_12646	--	--	--	--	--	--	--	--	--	--	--	--
Phyllostachys_edulis_newGene_12647	--	--	--	--	--	--	--	--	--	--	--	--
Phyllostachys_edulis_newGene_12652	--	--	--	--	--	--	--	--	--	--	--	--
Phyllostachys_edulis_newGene_12653	--	--	Molecular Function: structural constituent of ribosome (GO:0003735);; Cellular Component: mitochondrial large ribosomal subunit (GO:0005762);; Biological Process: translation (GO:0006412);;	K02899|9.47091e-19|bdi:100846430|K02899 large subunit ribosomal protein L27 | (RefSeq) 50S ribosomal protein L27	Ribosome (ko03010)	--	--	--	--	J	Translation, ribosomal structure and biogenesis	uncharacterized protein LOC109744511 [Aegilops tauschii subsp. tauschii]
Phyllostachys_edulis_newGene_12656	--	--	--	K07466|1.26089e-66|osa:4327373|K07466 replication factor A1 | (RefSeq) P0031D11.8; replication protein A 70 kDa DNA-binding subunit B-like	DNA replication (ko03030);; Nucleotide excision repair (ko03420);; Mismatch repair (ko03430);; Homologous recombination (ko03440)	[L]	Replication, recombination and repair	Replication protein A OB domain	Replication protein A 70 kDa DNA-binding subunit B OS=Arabidopsis thaliana OX=3702 GN=RPA1B PE=3 SV=1	L	Replication, recombination and repair	PREDICTED: replication protein A 70 kDa DNA-binding subunit B-like [Oryza sativa Japonica Group]
Phyllostachys_edulis_newGene_12657	--	--	Molecular Function: structural constituent of ribosome (GO:0003735);; Biological Process: translation (GO:0006412);; Cellular Component: integral component of membrane (GO:0016021);; Biological Process: transmembrane transport (GO:0055085);;	--	--	[C]	Energy production and conversion	--	Eukaryotic translation initiation factor 3 subunit E OS=Arabidopsis thaliana OX=3702 GN=TIF3E1 PE=1 SV=1	S	Function unknown	PREDICTED: mitochondrial substrate carrier family protein B [Oryza sativa Japonica Group]
Phyllostachys_edulis_newGene_12660	--	--	--	--	--	--	--	--	--	--	--	--
Phyllostachys_edulis_newGene_12661	--	--	--	--	--	--	--	--	--	--	--	--
Phyllostachys_edulis_newGene_12662	[C]	Energy production and conversion	Cellular Component: nucleus (GO:0005634);; Cellular Component: cytoplasm (GO:0005737);; Cellular Component: integral component of membrane (GO:0016021);;	--	--	[CR]	Energy production and conversion;; General function prediction only	--	Putative 12-oxophytodienoate reductase 12 OS=Oryza sativa subsp. japonica OX=39947 GN=OPR12 PE=2 SV=2	S	Function unknown	U-box domain-containing protein 11-like [Aegilops tauschii subsp. tauschii]
Phyllostachys_edulis_newGene_12663	[C]	Energy production and conversion	Cellular Component: nucleus (GO:0005634);; Cellular Component: cytoplasm (GO:0005737);; Cellular Component: integral component of membrane (GO:0016021);;	--	--	--	--	NADH:flavin oxidoreductase / NADH oxidase family	Putative 12-oxophytodienoate reductase 12 OS=Oryza sativa subsp. japonica OX=39947 GN=OPR12 PE=2 SV=2	S	Function unknown	U-box domain-containing protein 11-like [Aegilops tauschii subsp. tauschii]
Phyllostachys_edulis_newGene_12664	--	--	--	--	--	--	--	--	--	--	--	Carbohydrate-binding WSC [Cordyceps militaris]
Phyllostachys_edulis_newGene_12665	--	--	Cellular Component: plastid (GO:0009536);;	--	--	--	--	--	Protein FAR1-RELATED SEQUENCE 3 OS=Arabidopsis thaliana OX=3702 GN=FRS3 PE=1 SV=2	S	Function unknown	hypothetical protein OsI_37365 [Oryza sativa Indica Group]
Phyllostachys_edulis_newGene_12673	--	--	Biological Process: telomere maintenance via recombination (GO:0000722);; Biological Process: DNA synthesis involved in DNA repair (GO:0000731);; Cellular Component: nuclear chromosome, telomeric region (GO:0000784);; Molecular Function: DNA binding (GO:0003677);; Molecular Function: ATP binding (GO:0005524);; Cellular Component: nucleoplasm (GO:0005654);; Cellular Component: cytoplasm (GO:000573…	K03654|4.23228e-30|obr:102716053|K03654 ATP-dependent DNA helicase RecQ [EC:3.6.4.12] | (RefSeq) probable ATP-dependent DNA helicase RecQ	RNA degradation (ko03018)	--	--	--	--	L	Replication, recombination and repair	PREDICTED: probable ATP-dependent DNA helicase RecQ [Oryza brachyantha]
Phyllostachys_edulis_newGene_12676	--	--	--	--	--	--	--	--	--	--	--	--
Phyllostachys_edulis_newGene_12677	--	--	--	--	--	--	--	--	--	--	--	--
Phyllostachys_edulis_newGene_12679	--	--	--	--	--	--	--	--	--	--	--	--
Phyllostachys_edulis_newGene_12680	--	--	Cellular Component: exocyst (GO:0000145);; Molecular Function: nucleic acid binding (GO:0003676);; Molecular Function: RNA-directed DNA polymerase activity (GO:0003964);; Cellular Component: mitochondrion (GO:0005739);; Biological Process: RNA-dependent DNA biosynthetic process (GO:0006278);; Biological Process: exocytosis (GO:0006887);; Molecular Function: zinc ion binding (GO:0008270);; Cellula…	--	--	[R]	General function prediction only	Reverse transcriptase (RNA-dependent DNA polymerase);; Tocopherol cyclase;; Tocopherol cyclase	Probable tocopherol cyclase, chloroplastic OS=Oryza sativa subsp. japonica OX=39947 GN=VTE1 PE=2 SV=1	S	Function unknown	putative unclassified retrotransposon protein [Oryza sativa Indica Group]
Phyllostachys_edulis_newGene_12686	--	--	Biological Process: fatty acid metabolic process (GO:0006631);; Biological Process: response to oxidative stress (GO:0006979);; Biological Process: response to temperature stimulus (GO:0009266);; Cellular Component: chloroplast thylakoid (GO:0009534);; Biological Process: response to salt stress (GO:0009651);; Biological Process: phloem sucrose loading (GO:0009915);; Cellular Component: chloropla…	K09834|1.41626e-77|osa:4329007|K09834 tocopherol cyclase [EC:5.5.1.24] | (RefSeq) OsJ_06237, VTE1; probable tocopherol cyclase, chloroplastic	Ubiquinone and other terpenoid-quinone biosynthesis (ko00130)	--	--	Tocopherol cyclase	Probable tocopherol cyclase, chloroplastic OS=Oryza sativa subsp. japonica OX=39947 GN=VTE1 PE=2 SV=1	H	Coenzyme transport and metabolism	putative tocopherol cyclase [Oryza sativa Japonica Group]
Phyllostachys_edulis_newGene_12690	--	--	--	--	--	--	--	--	--	S	Function unknown	PREDICTED: serine/threonine-protein phosphatase 7 long form homolog [Brachypodium distachyon]
Phyllostachys_edulis_newGene_12701	--	--	--	--	--	--	--	--	--	--	--	--
Phyllostachys_edulis_newGene_12702	--	--	Cellular Component: mitochondrion (GO:0005739);; Cellular Component: integral component of membrane (GO:0016021);;	--	--	--	--	--	--	S	Function unknown	PREDICTED: uncharacterized protein LOC100834020 [Brachypodium distachyon]
Phyllostachys_edulis_newGene_12703	--	--	--	--	--	--	--	--	--	S	Function unknown	--
Phyllostachys_edulis_newGene_12706	--	--	--	--	--	--	--	--	--	--	--	--
Phyllostachys_edulis_newGene_12719	--	--	Cellular Component: mitochondrion (GO:0005739);;	--	--	[R]	General function prediction only	--	--	S	Function unknown	retrotransposon protein, putative, Ty3-gypsy subclass [Oryza sativa Japonica Group]
Phyllostachys_edulis_newGene_12720	--	--	Biological Process: macromolecule metabolic process (GO:0043170);; Biological Process: primary metabolic process (GO:0044238);; Molecular Function: metal ion binding (GO:0046872);;	--	--	[R]	General function prediction only	Retrotransposon gag protein;; Retroviral aspartyl protease;; gag-polyprotein putative aspartyl protease;; Aspartyl protease;; Cauliflower mosaic virus peptidase (A3);; Reverse transcriptase (RNA-dependent DNA polymerase);; Reverse transcriptase (RNA-dependent DNA polymerase)	RNA-directed DNA polymerase homolog OS=Oenothera berteroana OX=3950 PE=4 SV=1	L	Replication, recombination and repair	uncharacterized protein LOC112096381 [Citrus clementina]
Phyllostachys_edulis_newGene_12722	--	--	Cellular Component: plastid (GO:0009536);; Molecular Function: metal ion binding (GO:0046872);; Molecular Function: dioxygenase activity (GO:0051213);; Biological Process: oxidation-reduction process (GO:0055114);;	--	--	[QR]	Secondary metabolites biosynthesis, transport and catabolism;; General function prediction only	--	1-aminocyclopropane-1-carboxylate oxidase homolog 2 OS=Arabidopsis thaliana OX=3702 GN=At1g06640 PE=2 SV=1	S	Function unknown	PREDICTED: 1-aminocyclopropane-1-carboxylate oxidase homolog 4-like [Brachypodium distachyon]
Phyllostachys_edulis_newGene_12723	--	--	Cellular Component: plastid (GO:0009536);; Molecular Function: metal ion binding (GO:0046872);; Molecular Function: dioxygenase activity (GO:0051213);; Biological Process: oxidation-reduction process (GO:0055114);;	--	--	[QR]	Secondary metabolites biosynthesis, transport and catabolism;; General function prediction only	--	1-aminocyclopropane-1-carboxylate oxidase homolog 2 OS=Arabidopsis thaliana OX=3702 GN=At1g06640 PE=2 SV=1	S	Function unknown	PREDICTED: 1-aminocyclopropane-1-carboxylate oxidase homolog 4-like [Brachypodium distachyon]
Phyllostachys_edulis_newGene_12725	--	--	--	--	--	--	--	--	--	--	--	--
Phyllostachys_edulis_newGene_12728	--	--	--	--	--	--	--	--	--	--	--	--
Phyllostachys_edulis_newGene_12745	--	--	Molecular Function: voltage-gated potassium channel activity (GO:0005249);; Cellular Component: integral component of plasma membrane (GO:0005887);; Biological Process: regulation of membrane potential (GO:0042391);; Biological Process: potassium ion transmembrane transport (GO:0071805);;	K05391|6.61494e-150|sbi:SORBI_04g009250|K05391 cyclic nucleotide gated channel, other eukaryote | (RefSeq) SORBIDRAFT_04g009250, Sb04g009250; hypothetical protein	--	[PT]	Inorganic ion transport and metabolism;; Signal transduction mechanisms	Cyclic nucleotide-binding domain	Cyclic nucleotide-gated ion channel 1 OS=Arabidopsis thaliana OX=3702 GN=CNGC1 PE=1 SV=1	U	Intracellular trafficking, secretion, and vesicular transport	Cyclic nucleotide-gated ion channel 1 isoform 1 [Zea mays]
Phyllostachys_edulis_newGene_12755	--	--	--	--	--	--	--	--	--	S	Function unknown	PREDICTED: uncharacterized protein LOC107303578 [Oryza brachyantha]
Phyllostachys_edulis_newGene_12763	--	--	--	--	--	--	--	--	--	L	Replication, recombination and repair	uncharacterized protein LOC109765290 [Aegilops tauschii subsp. tauschii]
Phyllostachys_edulis_newGene_12764	--	--	--	--	--	--	--	--	--	--	--	--
Phyllostachys_edulis_newGene_12765	--	--	Molecular Function: RNA polymerase II transcription factor activity, sequence-specific DNA binding (GO:0000981);; Molecular Function: DNA binding (GO:0003677);; Cellular Component: nucleoplasm (GO:0005654);; Cellular Component: cytoplasm (GO:0005737);; Biological Process: regulation of transcription from RNA polymerase II promoter (GO:0006357);; Molecular Function: protein dimerization activity (…	--	--	--	--	--	--	--	--	H1005F08.16 [Oryza sativa]
Phyllostachys_edulis_newGene_12766	--	--	Biological Process: ribosomal large subunit assembly (GO:0000027);; Molecular Function: structural constituent of ribosome (GO:0003735);; Biological Process: translation (GO:0006412);; Molecular Function: 5S rRNA binding (GO:0008097);; Cellular Component: cytosolic large ribosomal subunit (GO:0022625);;	K02932|5.85053e-15|mus:103999957|K02932 large subunit ribosomal protein L5e | (RefSeq) 60S ribosomal protein L5-like	Ribosome (ko03010)	[J]	Translation, ribosomal structure and biogenesis	--	60S ribosomal protein L5-1 OS=Oryza sativa subsp. japonica OX=39947 GN=RPL5A PE=2 SV=1	J	Translation, ribosomal structure and biogenesis	PREDICTED: 60S ribosomal protein L5-like [Musa acuminata subsp. malaccensis]
Phyllostachys_edulis_newGene_128	--	--	--	--	--	--	--	--	--	--	--	--
Phyllostachys_edulis_newGene_12813	--	--	--	--	--	--	--	--	--	S	Function unknown	Os11g0272675 [Oryza sativa Japonica Group]
Phyllostachys_edulis_newGene_12814	--	--	--	--	--	--	--	--	--	S	Function unknown	Os11g0272675 [Oryza sativa Japonica Group]
Phyllostachys_edulis_newGene_12837	--	--	Cellular Component: plastid (GO:0009536);;	--	--	[S]	Function unknown	--	Protein SHOOT GRAVITROPISM 6 OS=Arabidopsis thaliana OX=3702 GN=SGR6 PE=2 SV=1	S	Function unknown	hypothetical protein PAHAL_I00407 [Panicum hallii]
Phyllostachys_edulis_newGene_12842	--	--	--	--	--	--	--	--	--	--	--	--
Phyllostachys_edulis_newGene_12846	--	--	Cellular Component: cytoplasm (GO:0005737);; Biological Process: metabolic process (GO:0008152);; Molecular Function: hydrolase activity (GO:0016787);;	--	--	--	--	--	--	S	Function unknown	hypothetical protein OsJ_33218 [Oryza sativa Japonica Group]
Phyllostachys_edulis_newGene_12847	--	--	--	--	--	--	--	--	--	--	--	--
Phyllostachys_edulis_newGene_12849	--	--	--	--	--	[R]	General function prediction only	--	Protein HEADING DATE 3A OS=Oryza sativa subsp. japonica OX=39947 GN=HD3A PE=1 SV=1	S	Function unknown	PREDICTED: protein HEADING DATE 3B-like [Oryza sativa Japonica Group]
Phyllostachys_edulis_newGene_1285	--	--	Molecular Function: DNA binding (GO:0003677);; Molecular Function: serine-type endopeptidase activity (GO:0004252);; Biological Process: DNA recombination (GO:0006310);; Biological Process: proteolysis (GO:0006508);; Molecular Function: zinc ion binding (GO:0008270);; Biological Process: DNA integration (GO:0015074);;	--	--	[R]	General function prediction only	gag-polypeptide of LTR copia-type	--	L	Replication, recombination and repair	PH01B001G05.7 [Phyllostachys edulis]
Phyllostachys_edulis_newGene_12851	--	--	--	--	--	--	--	--	--	--	--	--
Phyllostachys_edulis_newGene_12853	--	--	--	--	--	--	--	Plant mobile domain	Protein MAIN-LIKE 1 OS=Arabidopsis thaliana OX=3702 GN=MAIL1 PE=2 SV=1	--	--	protein MAIN-LIKE 1-like [Setaria italica]
Phyllostachys_edulis_newGene_12855	--	--	--	--	--	--	--	--	--	--	--	PH01B001G05.11 [Phyllostachys edulis]
Phyllostachys_edulis_newGene_12857	--	--	--	--	--	--	--	--	--	--	--	putative RNA-binding-like protein [Phyllostachys edulis]
Phyllostachys_edulis_newGene_12858	--	--	Cellular Component: plastid (GO:0009536);;	K20456|3.32852e-39|bdi:100835988|K20456 oxysterol-binding protein 1 | (RefSeq) oxysterol-binding protein-related protein 1C	--	[I]	Lipid transport and metabolism	--	Beta-glucosidase-like SFR2, chloroplastic OS=Oryza sativa subsp. japonica OX=39947 GN=SFR2 PE=2 SV=1	S	Function unknown	PREDICTED: oxysterol-binding protein-related protein 1C isoform X2 [Brachypodium distachyon]
Phyllostachys_edulis_newGene_12860	--	--	Molecular Function: nucleic acid binding (GO:0003676);; Molecular Function: aspartic-type endopeptidase activity (GO:0004190);; Cellular Component: mitochondrion (GO:0005739);; Biological Process: proteolysis (GO:0006508);; Biological Process: DNA integration (GO:0015074);;	--	--	[R]	General function prediction only	--	--	S	Function unknown	retrotransposon protein, putative, unclassified [Oryza sativa Japonica Group]
Phyllostachys_edulis_newGene_12868	--	--	Cellular Component: integral component of membrane (GO:0016021);;	K13347|3.86037e-49|osa:4328779|K13347 peroxisomal membrane protein 2 | (RefSeq) peroxisomal membrane protein PMP22	Peroxisome (ko04146)	[R]	General function prediction only	Mpv17 / PMP22 family	Peroxisomal membrane protein PMP22 OS=Arabidopsis thaliana OX=3702 GN=PMP22 PE=1 SV=1	S	Function unknown	peroxisomal membrane protein PMP22-like [Aegilops tauschii subsp. tauschii]
Phyllostachys_edulis_newGene_1287	--	--	Molecular Function: nucleic acid binding (GO:0003676);; Biological Process: DNA integration (GO:0015074);;	K03517|3.17572e-40|zma:100279087|K03517 quinolinate synthase [EC:2.5.1.72] | (RefSeq) quinolinate synthase, chloroplastic	--	[R]	General function prediction only	--	Retrovirus-related Pol polyprotein from transposon RE1 OS=Arabidopsis thaliana OX=3702 GN=RE1 PE=2 SV=1	L	Replication, recombination and repair	putative retrotransposon protein, partial [Phyllostachys edulis]
Phyllostachys_edulis_newGene_12873	--	--	--	--	--	--	--	--	DNA-binding protein RHL1 OS=Arabidopsis thaliana OX=3702 GN=RHL1 PE=1 SV=1	S	Function unknown	hypothetical protein SETIT_006596mg [Setaria italica]
Phyllostachys_edulis_newGene_12881	--	--	--	--	--	--	--	Plant mobile domain	Protein MAINTENANCE OF MERISTEMS OS=Arabidopsis thaliana OX=3702 GN=MAIN PE=1 SV=1	S	Function unknown	retrotransposon protein, putative, Ty3-gypsy subclass [Oryza sativa Japonica Group]
Phyllostachys_edulis_newGene_12882	--	--	--	--	--	--	--	Plant mobile domain	Protein MAINTENANCE OF MERISTEMS OS=Arabidopsis thaliana OX=3702 GN=MAIN PE=1 SV=1	S	Function unknown	retrotransposon protein, putative, Ty3-gypsy subclass [Oryza sativa Japonica Group]
Phyllostachys_edulis_newGene_12883	--	--	--	--	--	--	--	--	--	--	--	uncharacterized protein LOC110432764 [Sorghum bicolor]
Phyllostachys_edulis_newGene_12884	--	--	--	--	--	--	--	--	--	--	--	uncharacterized protein LOC110432764 [Sorghum bicolor]
Phyllostachys_edulis_newGene_12892	--	--	Cellular Component: DNA-directed RNA polymerase V complex (GO:0000419);; Molecular Function: RNA polymerase III activity (GO:0001056);; Molecular Function: DNA binding (GO:0003677);; Cellular Component: DNA-directed RNA polymerase III complex (GO:0005666);; Cellular Component: nucleolus (GO:0005730);; Biological Process: DNA methylation (GO:0006306);; Biological Process: transcription from RNA po…	K16251|1.8494e-12|bdi:100825545|K16251 DNA-directed RNA polymerase V subunit 1 [EC:2.7.7.6] | (RefSeq) DNA-directed RNA polymerase V subunit 1	--	[K]	Transcription	--	DNA-directed RNA polymerase V subunit 1 OS=Arabidopsis thaliana OX=3702 GN=NRPE1 PE=1 SV=1	K	Transcription	DNA-directed RNA polymerase V subunit 1 [Aegilops tauschii subsp. tauschii]
Phyllostachys_edulis_newGene_12896	--	--	--	--	--	--	--	--	--	S	Function unknown	Os01g0898300, partial [Oryza sativa Japonica Group]
Phyllostachys_edulis_newGene_12898	--	--	--	K12741|7.67677e-48|osa:4328758|K12741 heterogeneous nuclear ribonucleoprotein A1/A3 | (RefSeq) glycine-rich RNA-binding protein 3, mitochondrial	Spliceosome (ko03040)	[R]	General function prediction only	RNA recognition motif. (a.k.a. RRM, RBD, or RNP domain)	Heterogeneous nuclear ribonucleoprotein 1 OS=Arabidopsis thaliana OX=3702 GN=RNP1 PE=1 SV=1	S	Function unknown	RNA-binding (RRM/RBD/RNP motifs) family protein [Zea mays]
Phyllostachys_edulis_newGene_1290	--	--	Molecular Function: calmodulin binding (GO:0005516);; Cellular Component: mitochondrion (GO:0005739);; Biological Process: auxin-activated signaling pathway (GO:0009734);; Biological Process: auxin polar transport (GO:0009926);; Biological Process: regulation of organ growth (GO:0046620);;	--	--	--	--	Auxin responsive protein	Auxin-responsive protein SAUR36 OS=Oryza sativa subsp. japonica OX=39947 GN=SAUR39 PE=2 SV=1	S	Function unknown	auxin-responsive protein SAUR36-like [Setaria italica]
Phyllostachys_edulis_newGene_12900	--	--	--	--	--	--	--	MULE transposase domain	--	--	--	uncharacterized protein LOC101779108 [Setaria italica]
Phyllostachys_edulis_newGene_12902	--	--	--	--	--	--	--	--	--	--	--	--
Phyllostachys_edulis_newGene_12921	--	--	--	--	--	--	--	--	--	--	--	--
Phyllostachys_edulis_newGene_12922	--	--	--	--	--	--	--	--	--	--	--	--
Phyllostachys_edulis_newGene_12928	--	--	Molecular Function: nucleic acid binding (GO:0003676);; Molecular Function: structural constituent of ribosome (GO:0003735);; Cellular Component: ribosome (GO:0005840);; Biological Process: translation (GO:0006412);; Molecular Function: zinc ion binding (GO:0008270);; Biological Process: DNA integration (GO:0015074);; Molecular Function: carbohydrate binding (GO:0030246);;	--	--	--	--	Cysteine-rich TM module stress tolerance	--	L	Replication, recombination and repair	Integrase core domain, putative [Oryza sativa Japonica Group]
Phyllostachys_edulis_newGene_12939	--	--	--	--	--	--	--	--	--	--	--	--
Phyllostachys_edulis_newGene_1294	--	--	--	--	--	--	--	--	--	--	--	--
Phyllostachys_edulis_newGene_12946	--	--	--	--	--	--	--	--	--	--	--	--
Phyllostachys_edulis_newGene_12954	--	--	--	--	--	--	--	--	--	--	--	--
Phyllostachys_edulis_newGene_12956	[K]	Transcription	Molecular Function: protein serine/threonine kinase activity (GO:0004674);; Molecular Function: ATP binding (GO:0005524);; Biological Process: protein phosphorylation (GO:0006468);; Cellular Component: integral component of membrane (GO:0016021);;	--	--	--	--	Leucine rich repeat;; Leucine Rich repeats (2 copies);; Protein kinase domain;; Protein tyrosine kinase;; Leucine Rich Repeat;; Leucine rich repeat N-terminal domain	Probable LRR receptor-like serine/threonine-protein kinase At3g47570 OS=Arabidopsis thaliana OX=3702 GN=At3g47570 PE=2 SV=1	S	Function unknown	PREDICTED: putative receptor-like protein kinase At3g47110 isoform X1 [Oryza sativa Japonica Group]
Phyllostachys_edulis_newGene_12957	--	--	Molecular Function: protein serine/threonine kinase activity (GO:0004674);; Molecular Function: ATP binding (GO:0005524);; Biological Process: protein phosphorylation (GO:0006468);; Cellular Component: integral component of membrane (GO:0016021);;	--	--	--	--	--	--	S	Function unknown	PREDICTED: probable LRR receptor-like serine/threonine-protein kinase At3g47570 isoform X3 [Oryza sativa Japonica Group]
Phyllostachys_edulis_newGene_12961	--	--	--	--	--	--	--	--	--	--	--	PH01B001G05.3 [Phyllostachys edulis]
Phyllostachys_edulis_newGene_12969	--	--	Cellular Component: mitochondrion (GO:0005739);; Cellular Component: integral component of membrane (GO:0016021);;	--	--	--	--	--	--	S	Function unknown	hypothetical protein BAE44_0014861 [Dichanthelium oligosanthes]
Phyllostachys_edulis_newGene_12976	--	--	--	--	--	[S]	Function unknown	Syntaxin	Protein SPIRRIG OS=Arabidopsis thaliana OX=3702 GN=SPI PE=1 SV=1	S	Function unknown	hypothetical protein OsI_13475 [Oryza sativa Indica Group]
Phyllostachys_edulis_newGene_13004	--	--	--	--	--	--	--	--	--	--	--	--
Phyllostachys_edulis_newGene_13023	--	--	--	--	--	--	--	--	--	--	--	--
Phyllostachys_edulis_newGene_13030	--	--	--	--	--	--	--	--	--	--	--	--
Phyllostachys_edulis_newGene_13035	--	--	Biological Process: proteolysis (GO:0006508);; Molecular Function: cysteine-type peptidase activity (GO:0008234);;	--	--	--	--	Ulp1 protease family, C-terminal catalytic domain	--	S	Function unknown	PH01B001I13.3 [Phyllostachys edulis]
Phyllostachys_edulis_newGene_13047	--	--	--	--	--	--	--	--	--	--	--	--
Phyllostachys_edulis_newGene_13051	--	--	--	--	--	--	--	MULE transposase domain;; Transposase, Mutator family	--	--	--	Os09g0562400 [Oryza sativa Japonica Group]
Phyllostachys_edulis_newGene_13055	--	--	--	--	--	--	--	--	--	--	--	--
Phyllostachys_edulis_newGene_13068	--	--	Cellular Component: endoplasmic reticulum membrane (GO:0005789);; Biological Process: protein targeting (GO:0006605);; Molecular Function: P-P-bond-hydrolysis-driven protein transmembrane transporter activity (GO:0015450);; Cellular Component: integral component of membrane (GO:0016021);; Biological Process: protein transmembrane transport (GO:0071806);;	K07342|1.20605e-29|csv:101220011|K07342 protein transport protein SEC61 subunit gamma and related proteins | (RefSeq) protein transport protein Sec61 subunit gamma	Protein export (ko03060);; Protein processing in endoplasmic reticulum (ko04141);; Phagosome (ko04145)	[U]	Intracellular trafficking, secretion, and vesicular transport	SecE/Sec61-gamma subunits of protein translocation complex	Protein transport protein Sec61 subunit gamma OS=Oryza sativa subsp. japonica OX=39947 GN=Os02g0178400 PE=3 SV=1	U	Intracellular trafficking, secretion, and vesicular transport	protein transport protein Sec61 subunit gamma-like [Aegilops tauschii subsp. tauschii]
Phyllostachys_edulis_newGene_1307	--	--	--	--	--	--	--	--	--	--	--	--
Phyllostachys_edulis_newGene_13074	--	--	--	--	--	--	--	--	--	--	--	--
Phyllostachys_edulis_newGene_13081	--	--	--	--	--	--	--	--	--	--	--	--
Phyllostachys_edulis_newGene_13082	--	--	--	--	--	--	--	--	--	--	--	predicted protein [Hordeum vulgare subsp. vulgare]
Phyllostachys_edulis_newGene_13090	--	--	Molecular Function: catalytic activity (GO:0003824);; Molecular Function: coenzyme binding (GO:0050662);;	--	--	[V]	Defense mechanisms	--	Protein BRI1-5 ENHANCED 1 OS=Arabidopsis thaliana OX=3702 GN=BEN1 PE=2 SV=1	M	Cell wall/membrane/envelope biogenesis	hypothetical protein OsI_23929 [Oryza sativa Indica Group]
Phyllostachys_edulis_newGene_13091	--	--	--	--	--	--	--	--	--	--	--	--
Phyllostachys_edulis_newGene_13092	--	--	--	--	--	--	--	--	--	--	--	--
Phyllostachys_edulis_newGene_13101	--	--	--	--	--	--	--	--	--	--	--	--
Phyllostachys_edulis_newGene_13103	--	--	--	--	--	--	--	--	--	--	--	--
Phyllostachys_edulis_newGene_13109	--	--	Molecular Function: DNA binding (GO:0003677);; Molecular Function: RNA binding (GO:0003723);; Molecular Function: RNA-directed DNA polymerase activity (GO:0003964);; Biological Process: RNA-dependent DNA biosynthetic process (GO:0006278);; Biological Process: DNA recombination (GO:0006310);; Molecular Function: zinc ion binding (GO:0008270);; Biological Process: DNA integration (GO:0015074);;	--	--	[R]	General function prediction only	Integrase core domain;; His(2)-Cys(2) zinc finger;; Reverse transcriptase (RNA-dependent DNA polymerase)	RNA-directed DNA polymerase homolog OS=Oenothera berteroana OX=3950 PE=4 SV=1	L	Replication, recombination and repair	putative gag-pol polyprotein [Triticum monococcum subsp. aegilopoides]
Phyllostachys_edulis_newGene_13120	[X]	Mobilome: prophages, transposons	Molecular Function: DNA binding (GO:0003677);; Molecular Function: RNA binding (GO:0003723);; Molecular Function: RNA-directed DNA polymerase activity (GO:0003964);; Molecular Function: RNA-DNA hybrid ribonuclease activity (GO:0004523);; Biological Process: RNA-dependent DNA biosynthetic process (GO:0006278);; Biological Process: DNA recombination (GO:0006310);; Biological Process: DNA integratio…	--	--	[R]	General function prediction only	Integrase core domain;; Putative gypsy type transposon	--	L	Replication, recombination and repair	PH01B001G05.2 [Phyllostachys edulis]
Phyllostachys_edulis_newGene_13121	--	--	--	--	--	--	--	--	--	S	Function unknown	hypothetical protein PAHAL_E04306 [Panicum hallii]
Phyllostachys_edulis_newGene_13126	--	--	--	--	--	--	--	--	--	--	--	--
Phyllostachys_edulis_newGene_13127	--	--	--	--	--	--	--	--	--	--	--	--
Phyllostachys_edulis_newGene_13136	--	--	--	--	--	--	--	--	--	--	--	--
Phyllostachys_edulis_newGene_13141	--	--	Molecular Function: zinc ion binding (GO:0008270);; Cellular Component: integral component of membrane (GO:0016021);; Molecular Function: protein-cysteine S-palmitoyltransferase activity (GO:0019706);;	--	--	--	--	--	--	S	Function unknown	Palmitoyltransferase AKR1 [Zea mays]
Phyllostachys_edulis_newGene_13147	--	--	--	--	--	--	--	--	--	--	--	PH01B019A14.15 [Phyllostachys edulis]
Phyllostachys_edulis_newGene_13148	--	--	Molecular Function: zinc ion binding (GO:0008270);; Cellular Component: integral component of membrane (GO:0016021);; Molecular Function: protein-cysteine S-palmitoyltransferase activity (GO:0019706);;	--	--	--	--	--	--	S	Function unknown	hypothetical protein BAE44_0009532 [Dichanthelium oligosanthes]
Phyllostachys_edulis_newGene_13153	--	--	--	--	--	--	--	--	--	--	--	--
Phyllostachys_edulis_newGene_13154	--	--	--	--	--	--	--	--	--	--	--	--
Phyllostachys_edulis_newGene_13159	--	--	Molecular Function: nucleic acid binding (GO:0003676);; Molecular Function: ionotropic glutamate receptor activity (GO:0004970);; Biological Process: ion transport (GO:0006811);; Molecular Function: zinc ion binding (GO:0008270);; Biological Process: DNA integration (GO:0015074);; Cellular Component: integral component of membrane (GO:0016021);; Biological Process: ionotropic glutamate receptor s…	--	--	[R]	General function prediction only	Integrase core domain;; gag-polypeptide of LTR copia-type	Retrovirus-related Pol polyprotein from transposon TNT 1-94 OS=Nicotiana tabacum OX=4097 PE=2 SV=1	S	Function unknown	PREDICTED: uncharacterized protein LOC102664341 [Glycine max]
Phyllostachys_edulis_newGene_13162	--	--	--	--	--	--	--	--	--	--	--	--
Phyllostachys_edulis_newGene_13165	--	--	--	--	--	--	--	--	--	--	--	--
Phyllostachys_edulis_newGene_13184	--	--	Molecular Function: potassium ion transmembrane transporter activity (GO:0015079);; Cellular Component: integral component of membrane (GO:0016021);; Biological Process: potassium ion transmembrane transport (GO:0071805);;	K03549|1.6296e-28|bdi:100821257|K03549 KUP system potassium uptake protein | (RefSeq) potassium transporter 18	--	--	--	--	Potassium transporter 18 OS=Oryza sativa subsp. japonica OX=39947 GN=HAK18 PE=2 SV=1	P	Inorganic ion transport and metabolism	Potassium transporter 10 [Zea mays]
Phyllostachys_edulis_newGene_13198	--	--	--	--	--	--	--	--	--	--	--	--
Phyllostachys_edulis_newGene_13200	--	--	Cellular Component: cytosol (GO:0005829);; Cellular Component: COP9 signalosome (GO:0008180);; Biological Process: protein deneddylation (GO:0010388);; Molecular Function: NEDD8-specific protease activity (GO:0019784);;	K12178|7.69816e-18|osa:4331948|K12178 COP9 signalosome complex subunit 4 | (RefSeq) COP9 signalosome complex subunit 4	--	[OT]	Posttranslational modification, protein turnover, chaperones;; Signal transduction mechanisms	--	COP9 signalosome complex subunit 4 OS=Arabidopsis thaliana OX=3702 GN=CSN4 PE=1 SV=2	O	Posttranslational modification, protein turnover, chaperones	hypothetical protein OsI_10387 [Oryza sativa Indica Group]
Phyllostachys_edulis_newGene_13202	--	--	--	--	--	--	--	--	--	S	Function unknown	PH01B001G05.20 [Phyllostachys edulis]
Phyllostachys_edulis_newGene_13210	--	--	--	--	--	--	--	--	--	--	--	--
Phyllostachys_edulis_newGene_13211	--	--	--	--	--	--	--	--	--	--	--	--
Phyllostachys_edulis_newGene_13212	--	--	--	--	--	--	--	--	Protein At-4/1 OS=Arabidopsis thaliana OX=3702 GN=At4g26020 PE=1 SV=1	S	Function unknown	predicted protein [Hordeum vulgare subsp. vulgare]
Phyllostachys_edulis_newGene_13213	--	--	--	--	--	--	--	--	--	S	Function unknown	ARM repeat superfamily protein [Zea mays]
Phyllostachys_edulis_newGene_13214	--	--	Biological Process: spliceosomal complex assembly (GO:0000245);; Molecular Function: mRNA binding (GO:0003729);; Cellular Component: U2 snRNP (GO:0005686);; Cellular Component: U12-type spliceosomal complex (GO:0005689);; Cellular Component: integral component of membrane (GO:0016021);; Cellular Component: U2-type prespliceosome (GO:0071004);; Cellular Component: catalytic step 2 spliceosome (GO:…	K12828|1.69443e-31|bdi:100835688|K12828 splicing factor 3B subunit 1 | (RefSeq) splicing factor 3B subunit 1-like	Spliceosome (ko03040)	[A]	RNA processing and modification	--	--	A	RNA processing and modification	Splicing factor 3B subunit 1 [Triticum urartu]
Phyllostachys_edulis_newGene_13217	--	--	--	--	--	--	--	--	--	--	--	--
Phyllostachys_edulis_newGene_13220	--	--	--	--	--	--	--	--	Uncharacterized protein At4g14100 OS=Arabidopsis thaliana OX=3702 GN=At4g14100 PE=2 SV=1	S	Function unknown	hypothetical protein BRADI_1g28140v3 [Brachypodium distachyon]
Phyllostachys_edulis_newGene_13222	--	--	Cellular Component: chloroplast (GO:0009507);; Molecular Function: polysaccharide binding (GO:0030247);;	--	--	[G]	Carbohydrate transport and metabolism	Glycogen recognition site of AMP-activated protein kinase	Protein PTST, chloroplastic OS=Arabidopsis thaliana OX=3702 GN=PTST PE=1 SV=1	S	Function unknown	PREDICTED: protein PTST, chloroplastic-like [Oryza brachyantha]
Phyllostachys_edulis_newGene_13224	--	--	--	K20290|1.02971e-08|sbi:SORBI_07g022130|K20290 conserved oligomeric Golgi complex subunit 3 | (RefSeq) SORBIDRAFT_07g022130, Sb07g022130; hypothetical protein	--	--	--	--	--	U	Intracellular trafficking, secretion, and vesicular transport	conserved oligomeric Golgi complex subunit 3 [Sorghum bicolor]
Phyllostachys_edulis_newGene_13225	--	--	--	--	--	--	--	--	--	--	--	--
Phyllostachys_edulis_newGene_13228	--	--	--	--	--	--	--	--	Protein STRUBBELIG OS=Arabidopsis thaliana OX=3702 GN=SUB PE=1 SV=1	T	Signal transduction mechanisms	PREDICTED: protein STRUBBELIG-RECEPTOR FAMILY 1 isoform X2 [Oryza sativa Japonica Group]
Phyllostachys_edulis_newGene_13229	--	--	Cellular Component: chloroplast (GO:0009507);; Molecular Function: polysaccharide binding (GO:0030247);;	--	--	[G]	Carbohydrate transport and metabolism	--	Protein PTST, chloroplastic OS=Arabidopsis thaliana OX=3702 GN=PTST PE=1 SV=1	S	Function unknown	hypothetical protein OsI_05763 [Oryza sativa Indica Group]
Phyllostachys_edulis_newGene_13230	--	--	--	--	--	--	--	--	--	--	--	--
Phyllostachys_edulis_newGene_13231	--	--	--	--	--	--	--	--	--	S	Function unknown	Beta-D-glucosyl crocetin beta-1,6-glucosyltransferase [Dichanthelium oligosanthes]
Phyllostachys_edulis_newGene_13233	--	--	--	--	--	--	--	--	--	--	--	--
Phyllostachys_edulis_newGene_13234	--	--	Molecular Function: RNA polymerase II transcription factor activity, sequence-specific DNA binding (GO:0000981);; Molecular Function: DNA binding (GO:0003677);; Cellular Component: nucleoplasm (GO:0005654);; Cellular Component: cytoplasm (GO:0005737);; Biological Process: regulation of transcription from RNA polymerase II promoter (GO:0006357);; Molecular Function: protein dimerization activity (…	--	--	--	--	hAT family C-terminal dimerisation region	--	--	--	hypothetical protein BRADI_3g55602v3 [Brachypodium distachyon]
Phyllostachys_edulis_newGene_13236	--	--	Molecular Function: nucleotide binding (GO:0000166);; Molecular Function: hydrolase activity, acting on glycosyl bonds (GO:0016798);; Molecular Function: ion binding (GO:0043167);; Biological Process: primary metabolic process (GO:0044238);; Biological Process: organic substance metabolic process (GO:0071704);;	--	--	--	--	--	--	S	Function unknown	putative transposon protein [Phyllostachys edulis]
Phyllostachys_edulis_newGene_13237	[I]	Lipid transport and metabolism	Molecular Function: polygalacturonase activity (GO:0004650);; Molecular Function: ubiquitin-protein transferase activity (GO:0004842);; Cellular Component: extracellular region (GO:0005576);; Cellular Component: nucleus (GO:0005634);; Cellular Component: mitochondrion (GO:0005739);; Biological Process: carbohydrate metabolic process (GO:0005975);; Molecular Function: zinc ion binding (GO:0008270)…	--	--	--	--	--	--	--	--	hypothetical protein OsI_05719 [Oryza sativa Indica Group]
Phyllostachys_edulis_newGene_13239	--	--	--	--	--	--	--	--	--	--	--	putative retrotransposon protein [Phyllostachys edulis]
Phyllostachys_edulis_newGene_13242	--	--	--	--	--	--	--	--	--	--	--	--
Phyllostachys_edulis_newGene_13244	--	--	Molecular Function: nucleotide binding (GO:0000166);; Cellular Component: mitochondrial inner membrane presequence translocase complex (GO:0005744);; Cellular Component: integral component of membrane (GO:0016021);; Biological Process: protein import into mitochondrial matrix (GO:0030150);; Biological Process: mitochondrial respiratory chain complex I assembly (GO:0032981);; Biological Process: m…	K17796|2.3288e-93|osa:9272347|K17796 mitochondrial import inner membrane translocase subunit TIM21 | (RefSeq) probable mitochondrial import inner membrane translocase subunit TIM21	--	[O]	Posttranslational modification, protein turnover, chaperones	--	Probable mitochondrial import inner membrane translocase subunit TIM21 OS=Arabidopsis thaliana OX=3702 GN=TIM21 PE=1 SV=1	U	Intracellular trafficking, secretion, and vesicular transport	expressed protein [Oryza sativa Japonica Group]
Phyllostachys_edulis_newGene_13246	--	--	--	--	--	--	--	--	--	--	--	--
Phyllostachys_edulis_newGene_13248	--	--	--	--	--	--	--	--	--	S	Function unknown	uncharacterized protein LOC101766091 isoform X1 [Setaria italica]
Phyllostachys_edulis_newGene_13249	--	--	Molecular Function: nucleic acid binding (GO:0003676);; Cellular Component: mitochondrion (GO:0005739);; Biological Process: DNA integration (GO:0015074);;	--	--	[R]	General function prediction only	GAG-pre-integrase domain;; Reverse transcriptase (RNA-dependent DNA polymerase)	Retrovirus-related Pol polyprotein from transposon RE1 OS=Arabidopsis thaliana OX=3702 GN=RE1 PE=2 SV=1	L	Replication, recombination and repair	PH01B001I13.11 [Phyllostachys edulis]
Phyllostachys_edulis_newGene_13250	--	--	Cellular Component: mitochondrion (GO:0005739);; Biological Process: phospholipid biosynthetic process (GO:0008654);; Cellular Component: integral component of membrane (GO:0016021);; Molecular Function: phosphotransferase activity, for other substituted phosphate groups (GO:0016780);;	K00993|7.76908e-98|bdi:100836263|K00993 ethanolaminephosphotransferase [EC:2.7.8.1] | (RefSeq) choline/ethanolaminephosphotransferase 1-like	Glycerophospholipid metabolism (ko00564);; Ether lipid metabolism (ko00565)	[I]	Lipid transport and metabolism	CDP-alcohol phosphatidyltransferase	Choline/ethanolaminephosphotransferase 1 OS=Arabidopsis thaliana OX=3702 GN=AAPT1 PE=1 SV=1	I	Lipid transport and metabolism	PREDICTED: choline/ethanolaminephosphotransferase 1-like isoform X1 [Brachypodium distachyon]
Phyllostachys_edulis_newGene_13251	--	--	Biological Process: protein peptidyl-prolyl isomerization (GO:0000413);; Molecular Function: peptidyl-prolyl cis-trans isomerase activity (GO:0003755);; Molecular Function: FK506 binding (GO:0005528);; Cellular Component: endoplasmic reticulum membrane (GO:0005789);; Cellular Component: chloroplast (GO:0009507);; Cellular Component: thylakoid lumen (GO:0031977);; Biological Process: chaperone-med…	K01802|5.36382e-18|sbi:SORBI_04g001310|K01802 peptidylprolyl isomerase [EC:5.2.1.8] | (RefSeq) SORBIDRAFT_04g001310, Sb04g001310; hypothetical protein	--	--	--	--	--	O	Posttranslational modification, protein turnover, chaperones	hypothetical protein PAHAL_A00017 [Panicum hallii]
Phyllostachys_edulis_newGene_13252	--	--	--	--	--	--	--	Protein of unknown function (DUF1668)	--	S	Function unknown	PREDICTED: uncharacterized protein LOC104582558 [Brachypodium distachyon]
Phyllostachys_edulis_newGene_13259	--	--	--	--	--	--	--	--	--	--	--	--
Phyllostachys_edulis_newGene_13261	--	--	--	--	--	[S]	Function unknown	Peptidase family C78	--	S	Function unknown	hypothetical protein PAHAL_D02109 [Panicum hallii]
Phyllostachys_edulis_newGene_13262	--	--	--	--	--	--	--	--	--	--	--	--
Phyllostachys_edulis_newGene_13266	--	--	--	--	--	--	--	--	--	--	--	--
Phyllostachys_edulis_newGene_13267	--	--	--	--	--	--	--	--	--	--	--	--
Phyllostachys_edulis_newGene_13268	--	--	--	--	--	--	--	--	--	--	--	--
Phyllostachys_edulis_newGene_13279	--	--	Cellular Component: plastid (GO:0009536);;	--	--	--	--	--	--	S	Function unknown	PREDICTED: uncharacterized protein LOC4343229 isoform X1 [Oryza sativa Japonica Group]
Phyllostachys_edulis_newGene_13284	--	--	Molecular Function: hydrolase activity, hydrolyzing O-glycosyl compounds (GO:0004553);; Biological Process: carbohydrate metabolic process (GO:0005975);; Biological Process: drug transmembrane transport (GO:0006855);; Biological Process: biosynthetic process (GO:0009058);; Molecular Function: drug transmembrane transporter activity (GO:0015238);; Molecular Function: antiporter activity (GO:001529…	--	--	[R]	General function prediction only	--	Protein C2-DOMAIN ABA-RELATED 8 OS=Arabidopsis thaliana OX=3702 GN=CAR8 PE=2 SV=1	S	Function unknown	PREDICTED: GTPase activating protein 1-like [Brachypodium distachyon]
Phyllostachys_edulis_newGene_1329	--	--	--	--	--	--	--	--	--	--	--	putative retrotransposon protein [Phyllostachys edulis]
Phyllostachys_edulis_newGene_13304	--	--	--	--	--	--	--	Plant mobile domain	Serine/threonine-protein phosphatase 7 long form homolog OS=Arabidopsis thaliana OX=3702 GN=MAIL3 PE=2 SV=1	--	--	OSJNBb0015N08.1 [Oryza sativa Japonica Group]
Phyllostachys_edulis_newGene_13307	--	--	Biological Process: tetrahydrobiopterin biosynthetic process (GO:0006729);; Molecular Function: 4-alpha-hydroxytetrahydrobiopterin dehydratase activity (GO:0008124);; Cellular Component: chloroplast (GO:0009507);;	--	--	--	--	--	Probable pterin-4-alpha-carbinolamine dehydratase, chloroplastic OS=Arabidopsis thaliana OX=3702 GN=ATP1 PE=1 SV=1	S	Function unknown	PREDICTED: uncharacterized protein LOC102721056 [Oryza brachyantha]
Phyllostachys_edulis_newGene_13308	--	--	Cellular Component: histone deacetylase complex (GO:0000118);; Biological Process: negative regulation of transcription from RNA polymerase II promoter (GO:0000122);; Cellular Component: chromatin (GO:0000785);; Molecular Function: RNA polymerase II transcription corepressor activity (GO:0001106);; Molecular Function: histone deacetylase activity (GO:0004407);; Biological Process: histone deacety…	K11644|6.57582e-128|bdi:100833378|K11644 paired amphipathic helix protein Sin3a | (RefSeq) paired amphipathic helix protein Sin3-like 4	--	[B]	Chromatin structure and dynamics	--	Paired amphipathic helix protein Sin3-like 4 OS=Arabidopsis thaliana OX=3702 GN=SNL4 PE=3 SV=3	B	Chromatin structure and dynamics	hypothetical protein BRADI_2g40052v3 [Brachypodium distachyon]
Phyllostachys_edulis_newGene_13309	[L]	Replication, recombination and repair	Molecular Function: recombinase activity (GO:0000150);; Molecular Function: four-way junction DNA binding (GO:0000400);; Biological Process: DNA recombinase assembly (GO:0000730);; Molecular Function: double-stranded DNA binding (GO:0003690);; Molecular Function: single-stranded DNA binding (GO:0003697);; Molecular Function: endodeoxyribonuclease activity (GO:0004520);; Molecular Function: ATP bi…	K03553|2.00746e-44|obr:102713142|K03553 recombination protein RecA | (RefSeq) DNA repair protein recA homolog 3, mitochondrial	Homologous recombination (ko03440)	[L]	Replication, recombination and repair	recA bacterial DNA recombination protein	DNA repair protein recA homolog 3, mitochondrial OS=Arabidopsis thaliana OX=3702 GN=At2g19490 PE=2 SV=2	L	Replication, recombination and repair	PREDICTED: DNA repair protein recA homolog 3, mitochondrial [Oryza brachyantha]
Phyllostachys_edulis_newGene_13316	--	--	--	--	--	--	--	--	Formin-like protein 6 OS=Oryza sativa subsp. japonica OX=39947 GN=FH6 PE=2 SV=2	S	Function unknown	PREDICTED: formin-like protein 6 isoform X2 [Oryza sativa Japonica Group]
Phyllostachys_edulis_newGene_13319	--	--	--	--	--	--	--	--	--	--	--	--
Phyllostachys_edulis_newGene_13320	--	--	Biological Process: lipid metabolic process (GO:0006629);; Molecular Function: O-acyltransferase activity (GO:0008374);;	--	--	[I]	Lipid transport and metabolism	Lecithin:cholesterol acyltransferase;; Alpha/beta hydrolase family;; Serine aminopeptidase, S33	Lecithin-cholesterol acyltransferase-like 1 OS=Oryza sativa subsp. japonica OX=39947 GN=Os03g0232800 PE=2 SV=1	S	Function unknown	lecithin-cholesterol acyltransferase-like 1 [Aegilops tauschii subsp. tauschii]
Phyllostachys_edulis_newGene_13324	--	--	--	--	--	--	--	--	--	--	--	--
Phyllostachys_edulis_newGene_13327	--	--	Molecular Function: transcriptional activator activity, RNA polymerase II core promoter proximal region sequence-specific binding (GO:0001077);; Cellular Component: nucleus (GO:0005634);; Molecular Function: sequence-specific DNA binding (GO:0043565);; Biological Process: positive regulation of transcription from RNA polymerase II promoter (GO:0045944);;	--	--	[S]	Function unknown	CG-1 domain	Calmodulin-binding transcription activator 4 OS=Arabidopsis thaliana OX=3702 GN=CAMTA4 PE=1 SV=1	K	Transcription	calmodulin-binding transcription activator 4 [Setaria italica]
Phyllostachys_edulis_newGene_13339	--	--	Molecular Function: GTPase activator activity (GO:0005096);; Biological Process: positive regulation of GTPase activity (GO:0043547);;	K12493|3.00504e-56|sbi:SORBI_01g028250|K12493 ADP-ribosylation factor GTPase-activating protein 2/3 | (RefSeq) SORBIDRAFT_01g028250, Sb01g028250; hypothetical protein	Endocytosis (ko04144)	[T]	Signal transduction mechanisms	--	Probable ADP-ribosylation factor GTPase-activating protein AGD8 OS=Arabidopsis thaliana OX=3702 GN=AGD8 PE=1 SV=1	U	Intracellular trafficking, secretion, and vesicular transport	ADP-ribosylation factor GTPase-activating protein AGD10 [Zea mays]
Phyllostachys_edulis_newGene_13346	--	--	--	--	--	--	--	--	Pentatricopeptide repeat-containing protein At1g76280 OS=Arabidopsis thaliana OX=3702 GN=At1g76280 PE=2 SV=2	S	Function unknown	pentatricopeptide repeat-containing protein At1g76280 isoform X4 [Setaria italica]
Phyllostachys_edulis_newGene_1335	[T]	Signal transduction mechanisms	Molecular Function: protein tyrosine phosphatase activity (GO:0004725);; Cellular Component: plastid (GO:0009536);; Cellular Component: membrane (GO:0016020);; Biological Process: peptidyl-tyrosine dephosphorylation (GO:0035335);;	K01104|1.656e-68|sita:101772345|K01104 protein-tyrosine phosphatase [EC:3.1.3.48] | (RefSeq) putative low molecular weight protein-tyrosine-phosphatase slr0328	--	[T]	Signal transduction mechanisms	Low molecular weight phosphotyrosine protein phosphatase;; Low molecular weight phosphotyrosine protein phosphatase	--	T	Signal transduction mechanisms	uncharacterized protein LOC101772345 [Setaria italica]
Phyllostachys_edulis_newGene_13351	--	--	Molecular Function: phospholipid binding (GO:0005543);; Cellular Component: endomembrane system (GO:0012505);; Cellular Component: extrinsic component of membrane (GO:0019898);;	--	--	[U]	Intracellular trafficking, secretion, and vesicular transport	--	BEACH domain-containing protein C2 OS=Arabidopsis thaliana OX=3702 GN=BCHC2 PE=1 SV=1	S	Function unknown	hypothetical protein OsI_16934 [Oryza sativa Indica Group]
Phyllostachys_edulis_newGene_13353	--	--	Molecular Function: nucleic acid binding (GO:0003676);; Cellular Component: plastid (GO:0009536);;	--	--	--	--	--	--	--	--	uncharacterized protein LOC109940820 [Zea mays]
Phyllostachys_edulis_newGene_13355	--	--	Molecular Function: binding (GO:0005488);; Cellular Component: mitochondrion (GO:0005739);;	--	--	--	--	gag-polypeptide of LTR copia-type	--	L	Replication, recombination and repair	uncharacterized protein LOC101755057 [Setaria italica]
Phyllostachys_edulis_newGene_1336	--	--	Cellular Component: integral component of membrane (GO:0016021);;	--	--	--	--	--	--	--	--	uncharacterized protein LOC109743312 [Aegilops tauschii subsp. tauschii]
Phyllostachys_edulis_newGene_13361	--	--	--	--	--	--	--	Protein of unknown function (DUF788)	--	--	--	--
Phyllostachys_edulis_newGene_13364	--	--	Molecular Function: glycerone kinase activity (GO:0004371);; Molecular Function: ATP binding (GO:0005524);; Biological Process: glycerol metabolic process (GO:0006071);; Biological Process: phosphorylation (GO:0016310);;	--	--	[G]	Carbohydrate transport and metabolism	--	Putative 3,4-dihydroxy-2-butanone kinase (Fragment) OS=Glycine max OX=3847 GN=DHBK PE=2 SV=1	G	Carbohydrate transport and metabolism	predicted protein [Hordeum vulgare subsp. vulgare]
Phyllostachys_edulis_newGene_13368	--	--	Molecular Function: DNA binding (GO:0003677);; Cellular Component: nucleus (GO:0005634);; Cellular Component: mitochondrion (GO:0005739);; Biological Process: regulation of transcription, DNA-templated (GO:0006355);; Biological Process: leaf morphogenesis (GO:0009965);; Biological Process: cell differentiation (GO:0030154);; Biological Process: positive regulation of development, heterochronic (G…	--	--	[MOU]	Cell wall/membrane/envelope biogenesis;; Posttranslational modification, protein turnover, chaperones;; Intracellular trafficking, secretion, and vesicular transport	--	Transcription factor PCF5 OS=Oryza sativa subsp. japonica OX=39947 GN=PCF5 PE=2 SV=1	K	Transcription	unnamed protein product [Triticum aestivum]
Phyllostachys_edulis_newGene_13370	--	--	--	--	--	--	--	--	--	--	--	putative retrotransposon protein [Phyllostachys edulis]
Phyllostachys_edulis_newGene_13372	[L]	Replication, recombination and repair	Molecular Function: DNA-(apurinic or apyrimidinic site) lyase activity (GO:0003906);; Cellular Component: nucleus (GO:0005634);; Biological Process: base-excision repair (GO:0006284);; Molecular Function: double-stranded DNA 3'-5' exodeoxyribonuclease activity (GO:0008311);; Molecular Function: metal ion binding (GO:0046872);; Biological Process: nucleic acid phosphodiester bond hydrolysis (GO:00…	--	--	[L]	Replication, recombination and repair	Endonuclease/Exonuclease/phosphatase family	DNA-(apurinic or apyrimidinic site) lyase OS=Arabidopsis thaliana OX=3702 GN=APE1L PE=1 SV=1	L	Replication, recombination and repair	PREDICTED: DNA-(apurinic or apyrimidinic site) lyase [Brachypodium distachyon]
Phyllostachys_edulis_newGene_13373	--	--	Cellular Component: integral component of membrane (GO:0016021);;	--	--	--	--	--	--	S	Function unknown	unknown protein [Oryza sativa Japonica Group]
Phyllostachys_edulis_newGene_13375	--	--	--	--	--	--	--	--	--	S	Function unknown	hypothetical protein BAE44_0011865 [Dichanthelium oligosanthes]
Phyllostachys_edulis_newGene_13376	--	--	Molecular Function: DNA binding (GO:0003677);; Molecular Function: metal ion binding (GO:0046872);;	--	--	[OT]	Posttranslational modification, protein turnover, chaperones;; Signal transduction mechanisms	--	Zinc finger CCCH domain-containing protein 8 OS=Oryza sativa subsp. japonica OX=39947 GN=Os01g0616400 PE=2 SV=2	S	Function unknown	hypothetical protein PAHAL_D01839 [Panicum hallii]
Phyllostachys_edulis_newGene_13380	--	--	--	--	--	--	--	--	--	--	--	hypothetical protein OsI_08736 [Oryza sativa Indica Group]
Phyllostachys_edulis_newGene_13386	--	--	Cellular Component: nuclear telomere cap complex (GO:0000783);; Molecular Function: double-stranded telomeric DNA binding (GO:0003691);; Biological Process: telomeric loop formation (GO:0031627);;	--	--	--	--	--	--	L	Replication, recombination and repair	PREDICTED: uncharacterized protein LOC4331145 [Oryza sativa Japonica Group]
Phyllostachys_edulis_newGene_13399	--	--	--	--	--	--	--	--	--	--	--	--
Phyllostachys_edulis_newGene_13405	--	--	Molecular Function: RNA binding (GO:0003723);; Molecular Function: RNA-directed DNA polymerase activity (GO:0003964);; Biological Process: RNA-dependent DNA biosynthetic process (GO:0006278);;	--	--	[R]	General function prediction only	zinc-binding in reverse transcriptase	Putative ribonuclease H protein At1g65750 OS=Arabidopsis thaliana OX=3702 GN=At1g65750 PE=3 SV=1	S	Function unknown	Os01g0158850 [Oryza sativa Japonica Group]
Phyllostachys_edulis_newGene_13410	[J]	Translation, ribosomal structure and biogenesis	Molecular Function: nucleotide binding (GO:0000166);; Molecular Function: first spliceosomal transesterification activity (GO:0000384);; Biological Process: mRNA splicing, via spliceosome (GO:0000398);; Molecular Function: DNA binding (GO:0003677);; Molecular Function: RNA binding (GO:0003723);; Cellular Component: U2 snRNP (GO:0005686);; Biological Process: mRNA export from nucleus (GO:0006406);…	K13107|1.94038e-82|obr:102716667|K13107 RNA-binding motif protein, X-linked 2 | (RefSeq) zinc finger CCCH domain-containing protein 25	--	[R]	General function prediction only	RNA recognition motif. (a.k.a. RRM, RBD, or RNP domain);; RNA recognition motif;; Zinc finger C-x8-C-x5-C-x3-H type (and similar)	Zinc finger CCCH domain-containing protein 25 OS=Oryza sativa subsp. japonica OX=39947 GN=Os03g0826400 PE=2 SV=1	S	Function unknown	hypothetical protein SETIT_036965mg [Setaria italica]
Phyllostachys_edulis_newGene_13412	--	--	--	--	--	--	--	--	--	--	--	--
Phyllostachys_edulis_newGene_13415	--	--	Cellular Component: integral component of membrane (GO:0016021);; Biological Process: protein insertion into membrane (GO:0051205);;	--	--	[OU]	Posttranslational modification, protein turnover, chaperones;; Intracellular trafficking, secretion, and vesicular transport	60Kd inner membrane protein	Inner membrane protein ALBINO3, chloroplastic OS=Arabidopsis thaliana OX=3702 GN=ALB3 PE=1 SV=2	U	Intracellular trafficking, secretion, and vesicular transport	PREDICTED: inner membrane protein ALBINO3, chloroplastic [Oryza brachyantha]
Phyllostachys_edulis_newGene_13416	--	--	--	--	--	--	--	--	--	--	--	--
Phyllostachys_edulis_newGene_13417	--	--	--	--	--	--	--	--	--	--	--	--
Phyllostachys_edulis_newGene_13418	--	--	--	--	--	--	--	--	--	--	--	--
Phyllostachys_edulis_newGene_13429	--	--	Cellular Component: nucleolus (GO:0005730);; Cellular Component: mediator complex (GO:0016592);;	--	--	--	--	--	--	S	Function unknown	Mediator-associated protein 2 [Zea mays]
Phyllostachys_edulis_newGene_13430	--	--	Biological Process: translational initiation (GO:0006413);; Cellular Component: plastid (GO:0009536);; Cellular Component: macromolecular complex (GO:0032991);;	K03246|3.94454e-08|obr:102716737|K03246 translation initiation factor 3 subunit I | (RefSeq) eukaryotic translation initiation factor 3 subunit I-like	RNA transport (ko03013)	[JT]	Translation, ribosomal structure and biogenesis;; Signal transduction mechanisms	--	Eukaryotic translation initiation factor 3 subunit I OS=Arabidopsis thaliana OX=3702 GN=TIF3I1 PE=2 SV=2	J	Translation, ribosomal structure and biogenesis	hypothetical protein OsI_28734 [Oryza sativa Indica Group]
Phyllostachys_edulis_newGene_13431	[E]	Amino acid transport and metabolism	Cellular Component: cytoplasm (GO:0005737);; Cellular Component: plasma membrane (GO:0005886);; Biological Process: proteolysis (GO:0006508);; Molecular Function: zinc ion binding (GO:0008270);; Molecular Function: peptide binding (GO:0042277);; Biological Process: peptide catabolic process (GO:0043171);; Cellular Component: intracellular membrane-bounded organelle (GO:0043231);; Molecular Functi…	K08776|5.5799e-42|sita:101783031|K08776 puromycin-sensitive aminopeptidase [EC:3.4.11.-] | (RefSeq) aminopeptidase M1-C	--	[EO]	Amino acid transport and metabolism;; Posttranslational modification, protein turnover, chaperones	--	Aminopeptidase M1-C OS=Oryza sativa subsp. japonica OX=39947 GN=Os09g0362500 PE=2 SV=2	E	Amino acid transport and metabolism	Aminopeptidase M1-C [Dichanthelium oligosanthes]
Phyllostachys_edulis_newGene_13449	--	--	Molecular Function: single-stranded DNA endodeoxyribonuclease activity (GO:0000014);; Biological Process: telomere maintenance via recombination (GO:0000722);; Biological Process: double-strand break repair via homologous recombination (GO:0000724);; Cellular Component: nuclear chromosome, telomeric region (GO:0000784);; Cellular Component: nuclear chromatin (GO:0000790);; Cellular Component: con…	K10866|2.40343e-28|osa:4329409|K10866 DNA repair protein RAD50 [EC:3.6.-.-] | (RefSeq) rad50; DNA repair protein RAD50	Homologous recombination (ko03440);; Non-homologous end-joining (ko03450)	[L]	Replication, recombination and repair	--	DNA repair protein RAD50 OS=Arabidopsis thaliana OX=3702 GN=RAD50 PE=1 SV=2	L	Replication, recombination and repair	Os02g0497500, partial [Oryza sativa Japonica Group]
Phyllostachys_edulis_newGene_13454	[O]	Posttranslational modification, protein turnover, chaperones	Cellular Component: vacuole (GO:0005773);; Cellular Component: Golgi apparatus (GO:0005794);; Cellular Component: cytosol (GO:0005829);; Cellular Component: plasma membrane (GO:0005886);; Molecular Function: electron carrier activity (GO:0009055);; Cellular Component: chloroplast (GO:0009507);; Molecular Function: protein disulfide oxidoreductase activity (GO:0015035);; Biological Process: electr…	K03676|4.74111e-48|osa:4329999|K03676 glutaredoxin 3 | (RefSeq) GRXC4, OJ1014_H03.21, OJ1212_C01.7; glutaredoxin-C4, chloroplastic	--	[O]	Posttranslational modification, protein turnover, chaperones	--	Glutaredoxin-C4, chloroplastic OS=Oryza sativa subsp. japonica OX=39947 GN=GRXC4 PE=3 SV=1	O	Posttranslational modification, protein turnover, chaperones	hypothetical protein OsI_08091 [Oryza sativa Indica Group]
Phyllostachys_edulis_newGene_13457	--	--	Cellular Component: mitochondrion (GO:0005739);;	--	--	--	--	--	--	S	Function unknown	hypothetical protein PAHAL_G02632 [Panicum hallii]
Phyllostachys_edulis_newGene_13458	--	--	Cellular Component: mitochondrion (GO:0005739);;	--	--	--	--	--	--	S	Function unknown	PREDICTED: uncharacterized protein LOC100845589 [Brachypodium distachyon]
Phyllostachys_edulis_newGene_13463	[CR]	Energy production and conversion;; General function prediction only	Cellular Component: mitochondrion (GO:0005739);; Molecular Function: zinc ion binding (GO:0008270);; Molecular Function: oxidoreductase activity (GO:0016491);; Biological Process: oxidation-reduction process (GO:0055114);;	--	--	[CR]	Energy production and conversion;; General function prediction only	Alcohol dehydrogenase GroES-like domain	Quinone-oxidoreductase homolog, chloroplastic OS=Spinacia oleracea OX=3562 GN=QOR PE=1 SV=1	C	Energy production and conversion	hypothetical protein OsJ_03482 [Oryza sativa Japonica Group]
Phyllostachys_edulis_newGene_13468	--	--	--	--	--	[R]	General function prediction only	Reverse transcriptase (RNA-dependent DNA polymerase)	--	S	Function unknown	hypothetical protein OsI_28982 [Oryza sativa Indica Group]
Phyllostachys_edulis_newGene_13470	--	--	Biological Process: ubiquitin-dependent protein catabolic process (GO:0006511);; Biological Process: protein deubiquitination (GO:0016579);; Molecular Function: thiol-dependent ubiquitinyl hydrolase activity (GO:0036459);;	K11855|4.19112e-34|dosa:Os06t0184300-01|K11855 ubiquitin carboxyl-terminal hydrolase 36/42 [EC:3.4.19.12] | (RAP-DB) Os06g0184300; Similar to Ubiquitin carboxyl-terminal hydrolase.	--	--	--	--	--	O	Posttranslational modification, protein turnover, chaperones	Os06g0184300, partial [Oryza sativa Japonica Group]
Phyllostachys_edulis_newGene_13472	--	--	Molecular Function: microtubule motor activity (GO:0003777);; Molecular Function: ATP binding (GO:0005524);; Cellular Component: kinesin complex (GO:0005871);; Cellular Component: microtubule (GO:0005874);; Biological Process: microtubule-based movement (GO:0007018);; Molecular Function: microtubule binding (GO:0008017);; Molecular Function: ATPase activity (GO:0016887);;	K11498|8.5421e-46|bdi:100846010|K11498 centromeric protein E | (RefSeq) kinesin-related protein 4	--	[Z]	Cytoskeleton	--	Kinesin-like protein KIN-7D, chloroplastic OS=Oryza sativa subsp. japonica OX=39947 GN=KIN7D PE=1 SV=2	Z	Cytoskeleton	Kinesin-related protein 11 [Triticum urartu]
Phyllostachys_edulis_newGene_13474	--	--	Molecular Function: nucleic acid binding (GO:0003676);; Molecular Function: ubiquitin-protein transferase activity (GO:0004842);; Cellular Component: nucleus (GO:0005634);; Biological Process: response to red light (GO:0010114);; Biological Process: DNA integration (GO:0015074);; Biological Process: protein ubiquitination (GO:0016567);; Cellular Component: Cul3-RING ubiquitin ligase complex (GO:0…	--	--	--	--	BTB/POZ domain	BTB/POZ domain-containing protein At2g46260 OS=Arabidopsis thaliana OX=3702 GN=At2g46260 PE=1 SV=2	L	Replication, recombination and repair	PH01B001I13.11 [Phyllostachys edulis]
Phyllostachys_edulis_newGene_13477	--	--	Cellular Component: nucleus (GO:0005634);; Cellular Component: cytoplasm (GO:0005737);;	--	--	--	--	--	Protein CELLULOSE SYNTHASE INTERACTIVE 1 OS=Arabidopsis thaliana OX=3702 GN=CSI1 PE=1 SV=1	S	Function unknown	binding [Zea mays]
Phyllostachys_edulis_newGene_1348	--	--	Cellular Component: intracellular organelle (GO:0043229);;	K18635|1.18102e-19|sita:101774578|K18635 protein SPIRAL1 and related proteins | (RefSeq) protein SPIRAL1-like 3	--	--	--	--	Protein SPIRAL1-like 3 OS=Oryza sativa subsp. japonica OX=39947 GN=Os12g0502000 PE=3 SV=1	S	Function unknown	hypothetical protein PAHAL_C04142 [Panicum hallii]
Phyllostachys_edulis_newGene_13480	[P]	Inorganic ion transport and metabolism	Cellular Component: Golgi membrane (GO:0000139);; Molecular Function: magnesium ion binding (GO:0000287);; Molecular Function: phospholipid-translocating ATPase activity (GO:0004012);; Molecular Function: ATP binding (GO:0005524);; Cellular Component: trans-Golgi network (GO:0005802);; Cellular Component: plasma membrane (GO:0005886);; Cellular Component: integral component of membrane (GO:001602…	K01530|0|bdi:100833680|K01530 phospholipid-translocating ATPase [EC:3.6.3.1] | (RefSeq) putative phospholipid-transporting ATPase 9	--	[R]	General function prediction only	Phospholipid-translocating P-type ATPase C-terminal;; Phospholipid-translocating ATPase N-terminal;; Cation transport ATPase (P-type);; haloacid dehalogenase-like hydrolase;; E1-E2 ATPase	Phospholipid-transporting ATPase 10 OS=Arabidopsis thaliana OX=3702 GN=ALA10 PE=3 SV=1	U	Intracellular trafficking, secretion, and vesicular transport	PREDICTED: putative phospholipid-transporting ATPase 9 [Brachypodium distachyon]
Phyllostachys_edulis_newGene_13483	--	--	--	--	--	--	--	--	--	--	--	--
Phyllostachys_edulis_newGene_13504	--	--	Molecular Function: RNA polymerase II regulatory region sequence-specific DNA binding (GO:0000977);; Molecular Function: transcription factor activity, sequence-specific DNA binding (GO:0003700);; Cellular Component: nucleus (GO:0005634);; Biological Process: regulation of transcription from RNA polymerase II promoter (GO:0006357);; Molecular Function: protein dimerization activity (GO:0046983);;	--	--	[L]	Replication, recombination and repair	hAT family C-terminal dimerisation region;; Domain of unknown function (DUF4413)	Zinc finger BED domain-containing protein RICESLEEPER 1 OS=Oryza sativa subsp. japonica OX=39947 GN=Os05g0239150 PE=3 SV=1	S	Function unknown	PREDICTED: zinc finger BED domain-containing protein RICESLEEPER 2-like [Oryza sativa Japonica Group]
Phyllostachys_edulis_newGene_13508	--	--	--	--	--	--	--	--	--	--	--	--
Phyllostachys_edulis_newGene_1352	--	--	Molecular Function: DNA binding (GO:0003677);; Molecular Function: serine-type endopeptidase activity (GO:0004252);; Molecular Function: calcium ion binding (GO:0005509);; Biological Process: DNA recombination (GO:0006310);; Biological Process: proteolysis (GO:0006508);; Molecular Function: zinc ion binding (GO:0008270);; Biological Process: DNA integration (GO:0015074);; Cellular Component: inte…	--	--	--	--	--	--	L	Replication, recombination and repair	putative retrotransposon protein [Phyllostachys edulis]
Phyllostachys_edulis_newGene_13523	--	--	Molecular Function: nucleic acid binding (GO:0003676);; Cellular Component: mitochondrion (GO:0005739);; Cellular Component: membrane (GO:0016020);; Biological Process: cellular macromolecule metabolic process (GO:0044260);; Biological Process: nucleic acid metabolic process (GO:0090304);;	--	--	[J]	Translation, ribosomal structure and biogenesis	--	--	L	Replication, recombination and repair	PH01B035L11.13 [Phyllostachys edulis]
Phyllostachys_edulis_newGene_13531	--	--	Cellular Component: core TFIIH complex (GO:0000439);; Biological Process: nucleotide-excision repair (GO:0006289);; Biological Process: regulation of transcription, DNA-templated (GO:0006355);;	K10845|1.09675e-38|osa:4343686|K10845 TFIIH basal transcription factor complex TTD-A subunit | (RefSeq) OJ1699_E05.20; general transcription factor IIH subunit 5	Basal transcription factors (ko03022);; Nucleotide excision repair (ko03420)	[S]	Function unknown	Transcription factor TFIIH complex subunit Tfb5	General transcription and DNA repair factor IIH subunit TFB5 OS=Arabidopsis thaliana OX=3702 GN=TFB5 PE=3 SV=1	K	Transcription	hypothetical protein PAHAL_C01026 [Panicum hallii]
Phyllostachys_edulis_newGene_13536	--	--	Biological Process: intracellular protein transport (GO:0006886);; Molecular Function: protein transporter activity (GO:0008565);; Cellular Component: integral component of membrane (GO:0016021);; Biological Process: vesicle-mediated transport (GO:0016192);; Cellular Component: clathrin adaptor complex (GO:0030131);;	K11824|5.0948e-13|zma:100384187|K11824 AP-2 complex subunit alpha | (RefSeq) GRMZM2G092741, GRMZM2G700148; uncharacterized LOC100384187	Endocytosis (ko04144)	[U]	Intracellular trafficking, secretion, and vesicular transport	--	AP-2 complex subunit alpha-2 OS=Arabidopsis thaliana OX=3702 GN=ALPHAC-AD PE=1 SV=1	U	Intracellular trafficking, secretion, and vesicular transport	Adaptin N terminal region family protein, expressed [Oryza sativa Japonica Group]
Phyllostachys_edulis_newGene_13539	--	--	--	--	--	--	--	--	--	--	--	--
Phyllostachys_edulis_newGene_13553	--	--	Cellular Component: plastid (GO:0009536);; Cellular Component: integral component of membrane (GO:0016021);; Molecular Function: hydrolase activity (GO:0016787);;	K02902|2.78892e-31|zma:101027259|K02902 large subunit ribosomal protein L28 | (RefSeq) GRMZM2G119675; 50S ribosomal protein L28, chloroplastic	Ribosome (ko03010)	--	--	--	ATP synthase 6 kDa subunit, mitochondrial (Fragment) OS=Solanum tuberosum OX=4113 PE=1 SV=1	S	Function unknown	hypothetical protein SETIT_024061mg, partial [Setaria italica]
Phyllostachys_edulis_newGene_1356	--	--	--	--	--	--	--	--	--	--	--	--
Phyllostachys_edulis_newGene_13563	--	--	--	--	--	--	--	--	--	--	--	--
Phyllostachys_edulis_newGene_13568	--	--	Cellular Component: endomembrane system (GO:0012505);; Cellular Component: membrane (GO:0016020);; Biological Process: vesicle-mediated transport (GO:0016192);;	K20195|4.78493e-11|zma:100282740|K20195 vacuolar fusion protein MON1 | (RefSeq) MON1	--	--	--	--	Vacuolar fusion protein MON1 homolog OS=Oryza sativa subsp. japonica OX=39947 GN=MON1 PE=3 SV=1	U	Intracellular trafficking, secretion, and vesicular transport	SAND family protein [Zea mays]
Phyllostachys_edulis_newGene_13570	--	--	--	--	--	--	--	--	--	C	Energy production and conversion	hypothetical protein OsI_02881 [Oryza sativa Indica Group]
Phyllostachys_edulis_newGene_13574	--	--	Molecular Function: nucleic acid binding (GO:0003676);; Molecular Function: aspartic-type endopeptidase activity (GO:0004190);; Biological Process: proteolysis (GO:0006508);; Molecular Function: zinc ion binding (GO:0008270);; Biological Process: DNA integration (GO:0015074);; Cellular Component: membrane (GO:0016020);;	--	--	[R]	General function prediction only	Reverse transcriptase (RNA-dependent DNA polymerase)	RNA-directed DNA polymerase homolog OS=Oenothera berteroana OX=3950 PE=4 SV=1	L	Replication, recombination and repair	putative retrotransposon protein [Phyllostachys edulis]
Phyllostachys_edulis_newGene_1358	--	--	Molecular Function: ADP binding (GO:0043531);;	--	--	[T]	Signal transduction mechanisms	NB-ARC domain	Putative disease resistance protein RGA3 OS=Solanum bulbocastanum OX=147425 GN=RGA3 PE=2 SV=2	S	Function unknown	PREDICTED: disease resistance protein RGA2-like [Brachypodium distachyon]
Phyllostachys_edulis_newGene_13584	--	--	--	--	--	--	--	--	--	--	--	--
Phyllostachys_edulis_newGene_13598	--	--	Biological Process: DNA metabolic process (GO:0006259);; Cellular Component: plastid (GO:0009536);; Molecular Function: single-stranded DNA 5'-3' exodeoxyribonuclease activity (GO:0045145);; Biological Process: nucleic acid phosphodiester bond hydrolysis (GO:0090305);;	K17815|4.18331e-37|sita:101772383|K17815 exonuclease V [EC:3.1.-.-] | (RefSeq) exonuclease V, chloroplastic-like	--	[S]	Function unknown	Exonuclease V - a 5' deoxyribonuclease	Exonuclease V, chloroplastic OS=Arabidopsis thaliana OX=3702 GN=At5g60370 PE=2 SV=1	S	Function unknown	Exonuclease V, chloroplastic [Dichanthelium oligosanthes]
Phyllostachys_edulis_newGene_13601	--	--	Molecular Function: metalloendopeptidase activity (GO:0004222);; Cellular Component: mitochondrial respiratory chain complex III (GO:0005750);; Biological Process: mitochondrial electron transport, ubiquinol to cytochrome c (GO:0006122);; Molecular Function: zinc ion binding (GO:0008270);; Biological Process: aerobic respiration (GO:0009060);; Biological Process: protein processing (GO:0016485);;	K17732|8.17283e-61|sbi:SORBI_01g043060|K17732 mitochondrial-processing peptidase subunit beta [EC:3.4.24.64] | (RefSeq) SORBIDRAFT_01g043060, Sb01g043060; hypothetical protein	--	[O]	Posttranslational modification, protein turnover, chaperones	Peptidase M16 inactive domain	Probable mitochondrial-processing peptidase subunit beta, mitochondrial OS=Arabidopsis thaliana OX=3702 GN=At3g02090 PE=1 SV=2	O	Posttranslational modification, protein turnover, chaperones	Peptidase beta subunit [Zea mays]
Phyllostachys_edulis_newGene_13602	--	--	--	--	--	--	--	--	--	--	--	--
Phyllostachys_edulis_newGene_13603	--	--	--	--	--	--	--	--	--	--	--	--
Phyllostachys_edulis_newGene_13607	--	--	Molecular Function: DNA binding (GO:0003677);; Cellular Component: nucleus (GO:0005634);; Cellular Component: mitochondrion (GO:0005739);;	K04650|2.72145e-69|bdi:100825285|K04650 nuclear receptor co-repressor 1 | (RefSeq) uncharacterized LOC100825285	--	--	--	Putative gypsy type transposon	--	K	Transcription	PREDICTED: uncharacterized protein LOC100825285 [Brachypodium distachyon]
Phyllostachys_edulis_newGene_13608	--	--	--	--	--	--	--	--	DnaJ protein P58IPK homolog B OS=Oryza sativa subsp. japonica OX=39947 GN=P58B PE=1 SV=1	S	Function unknown	hypothetical protein PAHAL_E02810, partial [Panicum hallii]
Phyllostachys_edulis_newGene_13612	--	--	--	--	--	--	--	--	--	--	--	--
Phyllostachys_edulis_newGene_13614	--	--	Cellular Component: integral component of membrane (GO:0016021);;	--	--	--	--	--	--	S	Function unknown	predicted protein [Hordeum vulgare subsp. vulgare]
Phyllostachys_edulis_newGene_13632	--	--	--	--	--	--	--	--	--	S	Function unknown	hypothetical protein TRIUR3_26192 [Triticum urartu]
Phyllostachys_edulis_newGene_13633	--	--	--	--	--	--	--	--	--	--	--	--
Phyllostachys_edulis_newGene_13634	--	--	--	--	--	--	--	--	--	--	--	--
Phyllostachys_edulis_newGene_1364	--	--	--	--	--	--	--	--	--	--	--	--
Phyllostachys_edulis_newGene_13640	[S]	Function unknown	Cellular Component: integral component of membrane (GO:0016021);;	--	--	[R]	General function prediction only	Proteolipid membrane potential modulator	Hydrophobic protein LTI6B OS=Oryza sativa subsp. japonica OX=39947 GN=LTI6B PE=2 SV=1	S	Function unknown	uncharacterized LOC100135422 [Zea mays]
Phyllostachys_edulis_newGene_13643	--	--	--	--	--	--	--	--	--	--	--	--
Phyllostachys_edulis_newGene_13644	--	--	--	--	--	--	--	--	--	--	--	--
Phyllostachys_edulis_newGene_13645	--	--	Cellular Component: macromolecular complex (GO:0032991);; Cellular Component: intracellular part (GO:0044424);;	K12862|7.96376e-12|obr:102715539|K12862 pleiotropic regulator 1 | (RefSeq) protein pleiotropic regulatory locus 1-like	Spliceosome (ko03040)	[A]	RNA processing and modification	--	Protein pleiotropic regulatory locus 1 OS=Arabidopsis thaliana OX=3702 GN=PRL1 PE=1 SV=1	A	RNA processing and modification	PREDICTED: protein pleiotropic regulatory locus 1-like [Oryza brachyantha]
Phyllostachys_edulis_newGene_13646	--	--	Cellular Component: integral component of membrane (GO:0016021);;	--	--	--	--	--	--	S	Function unknown	hypothetical protein BAE44_0007332 [Dichanthelium oligosanthes]
Phyllostachys_edulis_newGene_13647	--	--	Molecular Function: protein dimerization activity (GO:0046983);;	--	--	--	--	--	--	S	Function unknown	hypothetical protein OsJ_22769 [Oryza sativa Japonica Group]
Phyllostachys_edulis_newGene_13648	--	--	Molecular Function: protein dimerization activity (GO:0046983);;	--	--	--	--	--	Pentatricopeptide repeat-containing protein At1g12620 OS=Arabidopsis thaliana OX=3702 GN=At1g12620 PE=2 SV=1	S	Function unknown	hypothetical protein OsJ_22769 [Oryza sativa Japonica Group]
Phyllostachys_edulis_newGene_1365	--	--	--	--	--	--	--	--	--	S	Function unknown	--
Phyllostachys_edulis_newGene_13659	--	--	--	--	--	--	--	--	--	P	Inorganic ion transport and metabolism	uncharacterized protein LOC8076785 isoform X2 [Sorghum bicolor]
Phyllostachys_edulis_newGene_13660	--	--	Cellular Component: mitochondrion (GO:0005739);;	--	--	[R]	General function prediction only	--	Pentatricopeptide repeat-containing protein At4g35850, mitochondrial OS=Arabidopsis thaliana OX=3702 GN=At4g35850 PE=1 SV=1	S	Function unknown	hypothetical protein OsI_18438 [Oryza sativa Indica Group]
Phyllostachys_edulis_newGene_13662	--	--	Molecular Function: nucleotide binding (GO:0000166);;	K09498|3.14862e-27|osa:4337802|K09498 T-complex protein 1 subunit zeta | (RefSeq) T-complex protein 1 subunit zeta 1	--	[O]	Posttranslational modification, protein turnover, chaperones	--	T-complex protein 1 subunit zeta 2 OS=Arabidopsis thaliana OX=3702 GN=CCT6B PE=1 SV=1	O	Posttranslational modification, protein turnover, chaperones	Os05g0147400, partial [Oryza sativa Japonica Group]
Phyllostachys_edulis_newGene_13666	--	--	Cellular Component: cullin-RING ubiquitin ligase complex (GO:0031461);; Molecular Function: ubiquitin protein ligase binding (GO:0031625);; Biological Process: protein ubiquitination involved in ubiquitin-dependent protein catabolic process (GO:0042787);; Molecular Function: ubiquitin protein ligase activity (GO:0061630);;	K03347|0|obr:102718267|K03347 cullin 1 | (RefSeq) cullin-1-like	Ubiquitin mediated proteolysis (ko04120);; Protein processing in endoplasmic reticulum (ko04141)	[D]	Cell cycle control, cell division, chromosome partitioning	Cullin family;; Cullin protein neddylation domain	Cullin-1 OS=Arabidopsis thaliana OX=3702 GN=CUL1 PE=1 SV=1	O	Posttranslational modification, protein turnover, chaperones	PREDICTED: cullin-1-like [Oryza brachyantha]
Phyllostachys_edulis_newGene_13667	--	--	Biological Process: microtubule cytoskeleton organization (GO:0000226);; Biological Process: preprophase band assembly (GO:0000913);; Molecular Function: calcium ion binding (GO:0005509);; Cellular Component: nucleus (GO:0005634);; Cellular Component: centrosome (GO:0005813);; Cellular Component: spindle (GO:0005819);; Cellular Component: phragmoplast (GO:0009524);; Biological Process: cortical c…	K11583|2.1924e-88|bdi:100824191|K11583 serine/threonine-protein phosphatase 2A regulatory subunit B'' | (RefSeq) probable serine/threonine-protein phosphatase 2A regulatory subunit B'' subunit TON2	mRNA surveillance pathway (ko03015)	[A]	RNA processing and modification	EF-hand domain pair	Probable serine/threonine-protein phosphatase 2A regulatory subunit B&apos;&apos; subunit TON2 OS=Arabidopsis thaliana OX=3702 GN=TON2 PE=1 SV=1	T	Signal transduction mechanisms	putative serine/threonine-protein phosphatase 2A regulatory subunit B&apos;&apos; subunit TON2 [Zea mays]
Phyllostachys_edulis_newGene_13668	--	--	--	--	--	--	--	--	--	--	--	--
Phyllostachys_edulis_newGene_13670	--	--	Cellular Component: nucleus (GO:0005634);; Biological Process: apoptotic process (GO:0006915);; Cellular Component: plastid (GO:0009536);; Biological Process: protein ubiquitination involved in ubiquitin-dependent protein catabolic process (GO:0042787);; Biological Process: proteasome-mediated ubiquitin-dependent protein catabolic process (GO:0043161);; Molecular Function: metal ion binding (GO:0…	--	--	[R]	General function prediction only	--	Putative E3 ubiquitin-protein ligase SINA-like 9 OS=Arabidopsis thaliana OX=3702 GN=At5g37910 PE=3 SV=1	O	Posttranslational modification, protein turnover, chaperones	hypothetical protein BRADI_2g35472v3 [Brachypodium distachyon]
Phyllostachys_edulis_newGene_13672	--	--	Molecular Function: hydrolase activity (GO:0016787);;	--	--	--	--	--	--	T	Signal transduction mechanisms	hypothetical protein SETIT_020002mg, partial [Setaria italica]
Phyllostachys_edulis_newGene_13682	--	--	--	--	--	--	--	--	--	--	--	--
Phyllostachys_edulis_newGene_13684	--	--	Cellular Component: mediator complex (GO:0016592);;	K15141|9.30239e-42|obr:102721643|K15141 mediator of RNA polymerase II transcription subunit 28 | (RefSeq) mediator of RNA polymerase II transcription subunit 28	--	--	--	--	Mediator of RNA polymerase II transcription subunit 28 OS=Arabidopsis thaliana OX=3702 GN=MED28 PE=1 SV=1	S	Function unknown	PREDICTED: mediator of RNA polymerase II transcription subunit 28 [Oryza brachyantha]
Phyllostachys_edulis_newGene_1369	--	--	Molecular Function: transcription cofactor activity (GO:0003712);; Biological Process: regulation of transcription, DNA-templated (GO:0006355);; Cellular Component: plastid (GO:0009536);;	K14972|3.3522e-26|bdi:100840942|K14972 PAX-interacting protein 1 | (RefSeq) mediator of RNA polymerase II transcription subunit 15a	--	--	--	--	Mediator of RNA polymerase II transcription subunit 15a OS=Arabidopsis thaliana OX=3702 GN=MED15A PE=1 SV=1	S	Function unknown	Mediator of RNA polymerase II transcription subunit 15a [Zea mays]
Phyllostachys_edulis_newGene_13705	--	--	--	--	--	--	--	--	--	--	--	--
Phyllostachys_edulis_newGene_13714	[GR]	Carbohydrate transport and metabolism;; General function prediction only	Cellular Component: plastid (GO:0009536);; Molecular Function: hydrolase activity (GO:0016787);;	--	--	[R]	General function prediction only	Haloacid dehalogenase-like hydrolase	5-amino-6-(5-phospho-D-ribitylamino)uracil phosphatase, chloroplastic OS=Arabidopsis thaliana OX=3702 GN=PYRP2 PE=1 SV=1	S	Function unknown	uncharacterized protein LOC109753034 [Aegilops tauschii subsp. tauschii]
Phyllostachys_edulis_newGene_13718	--	--	Molecular Function: manganese ion binding (GO:0030145);; Molecular Function: nutrient reservoir activity (GO:0045735);;	--	--	--	--	gag-polypeptide of LTR copia-type	--	L	Replication, recombination and repair	uncharacterized protein LOC109940343 [Zea mays]
Phyllostachys_edulis_newGene_1372	[O]	Posttranslational modification, protein turnover, chaperones	Biological Process: protein folding (GO:0006457);; Molecular Function: unfolded protein binding (GO:0051082);;	K09510|6.6164e-65|sita:101783600|K09510 DnaJ homolog subfamily B member 4 | (RefSeq) dnaJ homolog subfamily B member 4-like	--	[O]	Posttranslational modification, protein turnover, chaperones	DnaJ C terminal domain	DnaJ protein homolog 1 (Fragment) OS=Allium porrum OX=4681 GN=DNAJ1 PE=2 SV=1	O	Posttranslational modification, protein turnover, chaperones	dnaJ homolog subfamily B member 4 [Setaria italica]
Phyllostachys_edulis_newGene_13725	--	--	Cellular Component: integral component of membrane (GO:0016021);;	--	--	--	--	Embryo-specific protein 3, (ATS3)	Embryo-specific protein ATS3A OS=Arabidopsis thaliana OX=3702 GN=ATS3A PE=1 SV=1	S	Function unknown	predicted protein, partial [Hordeum vulgare subsp. vulgare]
Phyllostachys_edulis_newGene_13733	--	--	--	--	--	--	--	Legume lectin domain	L-type lectin-domain containing receptor kinase V.9 OS=Arabidopsis thaliana OX=3702 GN=LECRK59 PE=2 SV=1	S	Function unknown	uncharacterized protein LOC109771471 [Aegilops tauschii subsp. tauschii]
Phyllostachys_edulis_newGene_13735	--	--	Biological Process: metabolic process (GO:0008152);; Molecular Function: hydrolase activity (GO:0016787);;	--	--	--	--	Plant mobile domain;; Plant mobile domain	Protein MAIN-LIKE 1 OS=Arabidopsis thaliana OX=3702 GN=MAIL1 PE=2 SV=1	--	--	putative transposon protein [Oryza sativa Japonica Group]
Phyllostachys_edulis_newGene_13736	--	--	--	--	--	--	--	--	Uncharacterized protein At2g34160 OS=Arabidopsis thaliana OX=3702 GN=At2g34160 PE=1 SV=1	S	Function unknown	uncharacterized protein At2g34160 [Setaria italica]
Phyllostachys_edulis_newGene_13744	--	--	--	--	--	--	--	--	--	--	--	--
Phyllostachys_edulis_newGene_13749	--	--	--	--	--	--	--	--	--	--	--	--
Phyllostachys_edulis_newGene_13750	--	--	Cellular Component: intracellular membrane-bounded organelle (GO:0043231);; Cellular Component: cytoplasmic part (GO:0044444);;	--	--	--	--	Plant transposase (Ptta/En/Spm family)	Autonomous transposable element EN-1 mosaic protein OS=Zea mays OX=4577 PE=2 SV=1	S	Function unknown	hypothetical protein OsI_31004 [Oryza sativa Indica Group]
Phyllostachys_edulis_newGene_13751	--	--	Molecular Function: DNA binding (GO:0003677);; Molecular Function: chromatin binding (GO:0003682);; Molecular Function: RNA binding (GO:0003723);; Molecular Function: RNA-directed DNA polymerase activity (GO:0003964);; Molecular Function: aspartic-type endopeptidase activity (GO:0004190);; Biological Process: RNA-dependent DNA biosynthetic process (GO:0006278);; Biological Process: DNA recombinat…	--	--	[R]	General function prediction only	Integrase core domain;; Reverse transcriptase (RNA-dependent DNA polymerase);; Retroviral aspartyl protease;; Aspartyl protease;; gag-polyprotein putative aspartyl protease;; Retrotransposon gag protein	Uncharacterized mitochondrial protein AtMg00860 OS=Arabidopsis thaliana OX=3702 GN=AtMg00860 PE=4 SV=1	L	Replication, recombination and repair	putative polyprotein [Zea mays]
Phyllostachys_edulis_newGene_13752	--	--	--	--	--	--	--	Cysteine-rich TM module stress tolerance	--	S	Function unknown	unknown [Zea mays]
Phyllostachys_edulis_newGene_13754	--	--	--	--	--	--	--	--	--	--	--	--
Phyllostachys_edulis_newGene_13755	--	--	--	--	--	--	--	--	--	S	Function unknown	hypothetical protein PAHAL_J01971 [Panicum hallii]
Phyllostachys_edulis_newGene_13758	--	--	--	--	--	--	--	--	--	S	Function unknown	PREDICTED: uncharacterized protein LOC4337983 [Oryza sativa Japonica Group]
Phyllostachys_edulis_newGene_1376	--	--	Molecular Function: electron carrier activity (GO:0009055);; Biological Process: response to water deprivation (GO:0009414);; Cellular Component: chloroplast thylakoid membrane (GO:0009535);; Biological Process: response to high light intensity (GO:0009644);; Biological Process: photosynthetic electron transport in photosystem I (GO:0009773);; Biological Process: photoprotection (GO:0010117);; Bi…	--	--	--	--	--	Protein PROTON GRADIENT REGULATION 5, chloroplastic OS=Arabidopsis thaliana OX=3702 GN=PGR5 PE=1 SV=1	S	Function unknown	predicted protein [Hordeum vulgare subsp. vulgare]
Phyllostachys_edulis_newGene_13763	--	--	Molecular Function: DNA binding (GO:0003677);; Cellular Component: nucleus (GO:0005634);; Biological Process: regulation of transcription, DNA-templated (GO:0006355);;	--	--	--	--	No apical meristem (NAM) protein	NAC domain-containing protein 86 OS=Arabidopsis thaliana OX=3702 GN=NAC086 PE=2 SV=1	S	Function unknown	NAC transcription factor M, partial [Saccharum hybrid cultivar CoC 671]
Phyllostachys_edulis_newGene_13766	--	--	Molecular Function: RNA polymerase II transcription factor activity, sequence-specific DNA binding (GO:0000981);; Molecular Function: DNA binding (GO:0003677);; Cellular Component: nucleoplasm (GO:0005654);; Cellular Component: cytoplasm (GO:0005737);;	--	--	--	--	hAT family C-terminal dimerisation region	--	S	Function unknown	uncharacterized protein LOC109780182 [Aegilops tauschii subsp. tauschii]
Phyllostachys_edulis_newGene_1377	--	--	Cellular Component: vacuolar membrane (GO:0005774);; Cellular Component: endoplasmic reticulum (GO:0005783);; Cellular Component: Golgi apparatus (GO:0005794);; Cellular Component: integral component of membrane (GO:0016021);;	--	--	--	--	--	--	S	Function unknown	PREDICTED: uncharacterized protein LOC100844592 isoform X1 [Brachypodium distachyon]
Phyllostachys_edulis_newGene_13772	--	--	--	--	--	--	--	--	--	--	--	--
Phyllostachys_edulis_newGene_13779	--	--	--	--	--	--	--	--	--	--	--	--
Phyllostachys_edulis_newGene_1378	--	--	--	--	--	--	--	--	--	--	--	--
Phyllostachys_edulis_newGene_13783	--	--	--	--	--	--	--	--	--	--	--	--
Phyllostachys_edulis_newGene_13784	--	--	--	--	--	--	--	--	--	--	--	--
Phyllostachys_edulis_newGene_13788	--	--	--	--	--	--	--	--	Serine/threonine-protein phosphatase 7 long form homolog OS=Arabidopsis thaliana OX=3702 GN=MAIL3 PE=2 SV=1	S	Function unknown	serine/threonine-protein phosphatase 7 long form homolog [Sorghum bicolor]
Phyllostachys_edulis_newGene_13795	--	--	--	--	--	--	--	--	--	--	--	--
Phyllostachys_edulis_newGene_13805	--	--	--	--	--	--	--	--	--	--	--	--
Phyllostachys_edulis_newGene_13813	--	--	--	--	--	--	--	--	--	--	--	PH01B001G05.17 [Phyllostachys edulis]
Phyllostachys_edulis_newGene_13819	--	--	--	--	--	--	--	--	--	--	--	--
Phyllostachys_edulis_newGene_13828	--	--	Molecular Function: nucleic acid binding (GO:0003676);; Molecular Function: zinc ion binding (GO:0008270);; Cellular Component: plastid (GO:0009536);; Biological Process: DNA integration (GO:0015074);;	--	--	[R]	General function prediction only	Reverse transcriptase (RNA-dependent DNA polymerase)	Retrovirus-related Pol polyprotein from transposon RE1 OS=Arabidopsis thaliana OX=3702 GN=RE1 PE=2 SV=1	S	Function unknown	Os08g0389500 [Oryza sativa Japonica Group]
Phyllostachys_edulis_newGene_13833	--	--	Molecular Function: nucleic acid binding (GO:0003676);; Cellular Component: mitochondrion (GO:0005739);; Molecular Function: zinc ion binding (GO:0008270);; Cellular Component: plastid (GO:0009536);; Biological Process: DNA integration (GO:0015074);;	--	--	[R]	General function prediction only	Reverse transcriptase (RNA-dependent DNA polymerase)	Retrovirus-related Pol polyprotein from transposon RE1 OS=Arabidopsis thaliana OX=3702 GN=RE1 PE=2 SV=1	S	Function unknown	Os08g0389500 [Oryza sativa Japonica Group]
Phyllostachys_edulis_newGene_13835	--	--	--	--	--	--	--	--	--	--	--	--
Phyllostachys_edulis_newGene_13847	[T]	Signal transduction mechanisms	Molecular Function: protein serine/threonine kinase activity (GO:0004674);; Molecular Function: ATP binding (GO:0005524);; Biological Process: protein phosphorylation (GO:0006468);; Cellular Component: plastid (GO:0009536);; Cellular Component: integral component of membrane (GO:0016021);;	--	--	[T]	Signal transduction mechanisms	Protein tyrosine kinase;; Protein kinase domain	Proline-rich receptor-like protein kinase PERK1 OS=Arabidopsis thaliana OX=3702 GN=PERK1 PE=1 SV=1	T	Signal transduction mechanisms	hypothetical protein BRADI_2g31990v3 [Brachypodium distachyon]
Phyllostachys_edulis_newGene_13848	--	--	--	--	--	--	--	--	--	--	--	--
Phyllostachys_edulis_newGene_1385	[E]	Amino acid transport and metabolism	Molecular Function: serine-type carboxypeptidase activity (GO:0004185);; Cellular Component: integral component of membrane (GO:0016021);; Molecular Function: transferase activity, transferring acyl groups other than amino-acyl groups (GO:0016747);; Biological Process: secondary metabolic process (GO:0019748);; Biological Process: proteolysis involved in cellular protein catabolic process (GO:005…	K16296|2.05932e-62|bdi:100823184|K16296 serine carboxypeptidase-like clade I [EC:3.4.16.-] | (RefSeq) serine carboxypeptidase-like 2	--	[OE]	Posttranslational modification, protein turnover, chaperones;; Amino acid transport and metabolism	Serine carboxypeptidase	Serine carboxypeptidase-like 18 OS=Arabidopsis thaliana OX=3702 GN=SCPL18 PE=2 SV=2	E	Amino acid transport and metabolism	PREDICTED: serine carboxypeptidase-like 2 [Brachypodium distachyon]
Phyllostachys_edulis_newGene_13854	[M]	Cell wall/membrane/envelope biogenesis	Molecular Function: protein serine/threonine kinase activity (GO:0004674);; Molecular Function: ATP binding (GO:0005524);; Biological Process: protein phosphorylation (GO:0006468);; Cellular Component: plastid (GO:0009536);; Cellular Component: integral component of membrane (GO:0016021);;	--	--	[T]	Signal transduction mechanisms	Protein tyrosine kinase;; Protein kinase domain	Proline-rich receptor-like protein kinase PERK1 OS=Arabidopsis thaliana OX=3702 GN=PERK1 PE=1 SV=1	T	Signal transduction mechanisms	Proline-rich receptor-like protein kinase PERK1 [Triticum urartu]
Phyllostachys_edulis_newGene_13857	--	--	--	--	--	--	--	MuDR family transposase	--	S	Function unknown	PH01B015M02.9 [Phyllostachys edulis]
Phyllostachys_edulis_newGene_13858	--	--	--	--	--	[R]	General function prediction only	gag-polypeptide of LTR copia-type	--	S	Function unknown	PREDICTED: uncharacterized protein LOC108996861 [Juglans regia]
Phyllostachys_edulis_newGene_13864	--	--	--	--	--	[KT]	Transcription;; Signal transduction mechanisms	--	--	T	Signal transduction mechanisms	predicted protein [Hordeum vulgare subsp. vulgare]
Phyllostachys_edulis_newGene_13869	--	--	--	--	--	--	--	--	DNA (cytosine-5)-methyltransferase CMT2 OS=Oryza sativa subsp. japonica OX=39947 GN=CMT2 PE=2 SV=2	--	--	unknow protein [Oryza sativa Japonica Group]
Phyllostachys_edulis_newGene_13875	--	--	Cellular Component: mitochondrion (GO:0005739);; Cellular Component: plastid (GO:0009536);;	--	--	--	--	--	--	S	Function unknown	PREDICTED: calponin homology domain-containing protein DDB_G0272472 [Oryza sativa Japonica Group]
Phyllostachys_edulis_newGene_13879	--	--	Cellular Component: integral component of membrane (GO:0016021);;	--	--	--	--	Late embryogenesis abundant protein	--	S	Function unknown	uncharacterized protein LOC101763350 [Setaria italica]
Phyllostachys_edulis_newGene_1388	--	--	Molecular Function: protein serine/threonine kinase activity (GO:0004674);; Molecular Function: ATP binding (GO:0005524);; Biological Process: protein phosphorylation (GO:0006468);; Cellular Component: integral component of membrane (GO:0016021);;	--	--	--	--	SAC3/GANP family	Probable leucine-rich repeat receptor-like protein kinase At5g49770 OS=Arabidopsis thaliana OX=3702 GN=At5g49770 PE=2 SV=1	S	Function unknown	putative leucine-rich repeat receptor-like protein kinase, partial [Dichanthelium oligosanthes]
Phyllostachys_edulis_newGene_13882	--	--	Cellular Component: membrane (GO:0016020);;	--	--	--	--	--	--	S	Function unknown	uncharacterized protein LOC100191857 [Zea mays]
Phyllostachys_edulis_newGene_13902	--	--	Cellular Component: mitochondrion (GO:0005739);; Molecular Function: metal ion binding (GO:0046872);;	--	--	--	--	SWIM zinc finger	--	--	--	uncharacterized protein LOC101779108 [Setaria italica]
Phyllostachys_edulis_newGene_13908	--	--	--	--	--	--	--	--	--	--	--	--
Phyllostachys_edulis_newGene_1391	--	--	--	--	--	--	--	--	--	--	--	--
Phyllostachys_edulis_newGene_13910	--	--	Molecular Function: binding (GO:0005488);;	--	--	[R]	General function prediction only	Zinc knuckle;; Retroviral aspartyl protease;; Aspartyl protease;; Retrotransposon gag protein	--	L	Replication, recombination and repair	putative retrotransposon protein [Phyllostachys edulis]
Phyllostachys_edulis_newGene_13912	--	--	Cellular Component: integral component of membrane (GO:0016021);;	--	--	--	--	Protein of unknown function (DUF1517)	--	S	Function unknown	hypothetical protein SORBI_3007G022800 [Sorghum bicolor]
Phyllostachys_edulis_newGene_13918	--	--	Molecular Function: ATP binding (GO:0005524);; Biological Process: transcription, DNA-templated (GO:0006351);; Biological Process: apoptotic process (GO:0006915);; Cellular Component: membrane (GO:0016020);;	--	--	[T]	Signal transduction mechanisms	NB-ARC domain;; NB-ARC domain;; NB-ARC domain;; zinc-binding in reverse transcriptase	Disease resistance protein RPM1 OS=Arabidopsis thaliana OX=3702 GN=RPM1 PE=1 SV=1	S	Function unknown	hypothetical protein SETIT_004258mg, partial [Setaria italica]
Phyllostachys_edulis_newGene_1392	[E]	Amino acid transport and metabolism	Molecular Function: diaminopimelate decarboxylase activity (GO:0008836);; Biological Process: lysine biosynthetic process via diaminopimelate (GO:0009089);; Cellular Component: chloroplast (GO:0009507);;	K01586|1.00799e-36|osa:4329234|K01586 diaminopimelate decarboxylase [EC:4.1.1.20] | (RefSeq) DAPDC, LYSA, OJ1008_E02.6; probable diaminopimelate decarboxylase, chloroplastic	Lysine biosynthesis (ko00300);; Biosynthesis of amino acids (ko01230)	[E]	Amino acid transport and metabolism	Pyridoxal-dependent decarboxylase, pyridoxal binding domain	Probable diaminopimelate decarboxylase, chloroplastic OS=Oryza sativa subsp. japonica OX=39947 GN=LYSA PE=2 SV=1	E	Amino acid transport and metabolism	hypothetical protein OsI_07046 [Oryza sativa Indica Group]
Phyllostachys_edulis_newGene_13930	--	--	Biological Process: fatty acid metabolic process (GO:0006631);; Cellular Component: integral component of membrane (GO:0016021);; Cellular Component: chloroplast membrane (GO:0031969);;	--	--	--	--	--	--	S	Function unknown	PREDICTED: uncharacterized protein LOC100821624 [Brachypodium distachyon]
Phyllostachys_edulis_newGene_13931	--	--	Biological Process: RNA splicing, via transesterification reactions (GO:0000375);; Molecular Function: second spliceosomal transesterification activity (GO:0000386);; Cellular Component: spliceosomal complex (GO:0005681);; Biological Process: mRNA processing (GO:0006397);; Molecular Function: metal ion binding (GO:0046872);;	K12819|6.85991e-64|osa:4344572|K12819 pre-mRNA-processing factor SLU7 | (RefSeq) OJ1163_G08.29, OsJ_024869, OsJ_25904; pre-mRNA-splicing factor SLU7	Spliceosome (ko03040)	[A]	RNA processing and modification	--	Pre-mRNA-splicing factor SLU7 OS=Oryza sativa subsp. japonica OX=39947 GN=Os08g0127700 PE=2 SV=1	A	RNA processing and modification	PREDICTED: pre-mRNA-splicing factor SLU7 [Oryza sativa Japonica Group]
Phyllostachys_edulis_newGene_13933	--	--	Biological Process: double-strand break repair via homologous recombination (GO:0000724);; Molecular Function: hydroxymethylglutaryl-CoA reductase (NADPH) activity (GO:0004420);; Cellular Component: nucleus (GO:0005634);; Cellular Component: mitochondrion (GO:0005739);; Biological Process: nucleosome assembly (GO:0006334);; Biological Process: transcription, DNA-templated (GO:0006351);; Biologica…	K10751|1.28754e-16|bdi:100828910|K10751 chromatin assembly factor 1 subunit B | (RefSeq) chromatin assembly factor 1 subunit FAS2 homolog	--	[C]	Energy production and conversion	--	Chromatin assembly factor 1 subunit FAS2 homolog OS=Oryza sativa subsp. japonica OX=39947 GN=FAS2 PE=2 SV=1	S	Function unknown	PREDICTED: chromatin assembly factor 1 subunit FAS2 homolog [Brachypodium distachyon]
Phyllostachys_edulis_newGene_13938	--	--	Molecular Function: protein serine/threonine kinase activity (GO:0004674);; Cellular Component: plasma membrane (GO:0005886);; Biological Process: protein phosphorylation (GO:0006468);; Biological Process: defense response (GO:0006952);; Cellular Component: plasmodesma (GO:0009506);;	--	--	--	--	--	--	S	Function unknown	hypothetical protein LOC_Os12g14670 [Oryza sativa Japonica Group]
Phyllostachys_edulis_newGene_13939	--	--	Biological Process: protein depalmitoylation (GO:0002084);; Cellular Component: cytoplasm (GO:0005737);; Molecular Function: palmitoyl-(protein) hydrolase activity (GO:0008474);; Cellular Component: integral component of membrane (GO:0016021);; Molecular Function: carboxylic ester hydrolase activity (GO:0052689);;	K06130|5.22219e-22|osa:4327131|K06130 lysophospholipase II [EC:3.1.1.5] | (RefSeq) acyl-protein thioesterase 1 homolog 1	Glycerophospholipid metabolism (ko00564)	[I]	Lipid transport and metabolism	--	--	S	Function unknown	hypothetical protein OsI_00606 [Oryza sativa Indica Group]
Phyllostachys_edulis_newGene_1394	--	--	Cellular Component: cytosol (GO:0005829);;	K14544|8.10442e-69|dosa:Os12t0166500-01|K14544 U3 small nucleolar RNA-associated protein 22 | (RAP-DB) Os12g0166500; Similar to Nrap protein, expressed.	Ribosome biogenesis in eukaryotes (ko03008)	[S]	Function unknown	Nrap protein domain 1	--	S	Function unknown	Os12g0166500 [Oryza sativa Japonica Group]
Phyllostachys_edulis_newGene_13941	--	--	Molecular Function: protein serine/threonine kinase activity (GO:0004674);; Molecular Function: ATP binding (GO:0005524);; Biological Process: protein phosphorylation (GO:0006468);;	K08819|9.79554e-20|obr:102701335|K08819 cyclin-dependent kinase 12/13 [EC:2.7.11.22 2.7.11.23] | (RefSeq) probable serine/threonine-protein kinase At1g09600	--	--	--	--	--	T	Signal transduction mechanisms	putative serine/threonine-protein kinase [Dichanthelium oligosanthes]
Phyllostachys_edulis_newGene_13943	[T]	Signal transduction mechanisms	Molecular Function: protein serine/threonine kinase activity (GO:0004674);; Molecular Function: ATP binding (GO:0005524);; Cellular Component: plasma membrane (GO:0005886);; Biological Process: protein phosphorylation (GO:0006468);; Biological Process: defense response (GO:0006952);; Cellular Component: plasmodesma (GO:0009506);; Cellular Component: integral component of membrane (GO:0016021);; B…	--	--	--	--	Protein kinase domain;; Protein tyrosine kinase	G-type lectin S-receptor-like serine/threonine-protein kinase RKS1 OS=Arabidopsis thaliana OX=3702 GN=RKS1 PE=3 SV=3	T	Signal transduction mechanisms	G-type lectin S-receptor-like serine/threonine-protein kinase B120 isoform X1 [Aegilops tauschii subsp. tauschii]
Phyllostachys_edulis_newGene_13944	--	--	Cellular Component: membrane (GO:0016020);;	--	--	--	--	--	Serine/threonine-protein phosphatase 7 long form homolog OS=Arabidopsis thaliana OX=3702 GN=MAIL3 PE=2 SV=1	--	--	putative retrotransposon protein [Phyllostachys edulis]
Phyllostachys_edulis_newGene_13945	--	--	Biological Process: intracellular protein transport (GO:0006886);; Cellular Component: integral component of membrane (GO:0016021);; Cellular Component: BLOC-1 complex (GO:0031083);;	--	--	--	--	--	--	S	Function unknown	PREDICTED: uncharacterized protein LOC102703418 [Oryza brachyantha]
Phyllostachys_edulis_newGene_13947	--	--	Molecular Function: protein serine/threonine kinase activity (GO:0004674);; Molecular Function: ATP binding (GO:0005524);; Cellular Component: plasma membrane (GO:0005886);; Biological Process: protein phosphorylation (GO:0006468);; Biological Process: defense response (GO:0006952);; Cellular Component: plasmodesma (GO:0009506);; Cellular Component: integral component of membrane (GO:0016021);; B…	--	--	--	--	--	Receptor-like serine/threonine-protein kinase SD1-8 OS=Arabidopsis thaliana OX=3702 GN=SD18 PE=1 SV=1	T	Signal transduction mechanisms	hypothetical protein SETIT_034296mg [Setaria italica]
Phyllostachys_edulis_newGene_1395	--	--	--	--	--	--	--	--	--	--	--	--
Phyllostachys_edulis_newGene_13961	--	--	--	--	--	--	--	--	--	--	--	--
Phyllostachys_edulis_newGene_13962	--	--	--	--	--	--	--	--	--	--	--	--
Phyllostachys_edulis_newGene_13963	--	--	--	--	--	--	--	--	--	--	--	--
Phyllostachys_edulis_newGene_1397	--	--	--	--	--	--	--	--	--	--	--	--
Phyllostachys_edulis_newGene_13970	--	--	--	--	--	--	--	--	Flap endonuclease GEN-like 1 OS=Oryza sativa subsp. japonica OX=39947 GN=RAD PE=1 SV=1	--	--	--
Phyllostachys_edulis_newGene_13971	--	--	--	--	--	--	--	--	Flap endonuclease GEN-like 1 OS=Oryza sativa subsp. japonica OX=39947 GN=RAD PE=1 SV=1	--	--	--
Phyllostachys_edulis_newGene_13973	--	--	Cellular Component: mitochondrion (GO:0005739);;	--	--	--	--	--	--	--	--	serine/threonine-protein phosphatase 7 long form homolog [Setaria italica]
Phyllostachys_edulis_newGene_13985	--	--	Biological Process: mRNA splicing, via spliceosome (GO:0000398);; Cellular Component: P-body (GO:0000932);; Molecular Function: RNA binding (GO:0003723);; Cellular Component: U6 snRNP (GO:0005688);; Cellular Component: small nucleolar ribonucleoprotein complex (GO:0005732);; Cellular Component: cytosol (GO:0005829);; Cellular Component: viral nucleocapsid (GO:0019013);; Cellular Component: U4/U6 …	K12621|9.55901e-58|zma:100276999|K12621 U6 snRNA-associated Sm-like protein LSm2 | (RefSeq) pco086335a, GRMZM2G092535; uncharacterized LOC100276999	RNA degradation (ko03018);; Spliceosome (ko03040)	[A]	RNA processing and modification	LSM domain	Sm-like protein LSM2 OS=Arabidopsis thaliana OX=3702 GN=LSM2 PE=1 SV=1	K	Transcription	hypothetical protein OsI_27848 [Oryza sativa Indica Group]
Phyllostachys_edulis_newGene_14	--	--	--	--	--	--	--	--	--	--	--	Os01g0746000, partial [Oryza sativa Japonica Group]
Phyllostachys_edulis_newGene_14027	--	--	--	--	--	--	--	--	--	S	Function unknown	retrotransposon protein, putative, unclassified [Oryza sativa Japonica Group]
Phyllostachys_edulis_newGene_14031	--	--	Molecular Function: iron ion binding (GO:0005506);; Cellular Component: plastid (GO:0009536);; Cellular Component: integral component of membrane (GO:0016021);;	--	--	--	--	--	--	S	Function unknown	PREDICTED: uncharacterized protein LOC4344733 [Oryza sativa Japonica Group]
Phyllostachys_edulis_newGene_14040	--	--	--	--	--	--	--	--	--	--	--	--
Phyllostachys_edulis_newGene_14046	--	--	Biological Process: metabolic process (GO:0008152);; Molecular Function: hydrolase activity (GO:0016787);;	--	--	[R]	General function prediction only	--	--	S	Function unknown	PREDICTED: haloacid dehalogenase-like hydrolase domain-containing protein 3 isoform X2 [Brachypodium distachyon]
Phyllostachys_edulis_newGene_14072	--	--	--	--	--	--	--	--	--	--	--	--
Phyllostachys_edulis_newGene_14073	--	--	--	--	--	--	--	--	--	--	--	--
Phyllostachys_edulis_newGene_14077	--	--	--	--	--	--	--	--	--	--	--	--
Phyllostachys_edulis_newGene_1409	--	--	Molecular Function: DNA binding (GO:0003677);; Molecular Function: RNA binding (GO:0003723);; Molecular Function: RNA-directed DNA polymerase activity (GO:0003964);; Cellular Component: mitochondrion (GO:0005739);; Biological Process: RNA-dependent DNA biosynthetic process (GO:0006278);; Biological Process: DNA recombination (GO:0006310);; Molecular Function: zinc ion binding (GO:0008270);; Cellu…	--	--	[R]	General function prediction only	Reverse transcriptase (RNA-dependent DNA polymerase)	RNA-directed DNA polymerase homolog OS=Oenothera berteroana OX=3950 PE=4 SV=1	L	Replication, recombination and repair	Putative gag-pol polyprotein [Oryza sativa Japonica Group]
Phyllostachys_edulis_newGene_14094	--	--	Cellular Component: mitochondrion (GO:0005739);; Cellular Component: integral component of membrane (GO:0016021);;	--	--	--	--	--	Cytochrome c biogenesis CcmF C-terminal-like mitochondrial protein OS=Arabidopsis thaliana OX=3702 GN=CCMFC PE=1 SV=2	O	Posttranslational modification, protein turnover, chaperones	cytochrome c biogenesis FC (mitochondrion) [Hordeum vulgare subsp. vulgare]
Phyllostachys_edulis_newGene_14095	--	--	Molecular Function: nucleic acid binding (GO:0003676);; Cellular Component: mitochondrion (GO:0005739);; Cellular Component: integral component of membrane (GO:0016021);;	--	--	--	--	--	Cytochrome c biogenesis CcmF C-terminal-like mitochondrial protein OS=Arabidopsis thaliana OX=3702 GN=CCMFC PE=1 SV=2	O	Posttranslational modification, protein turnover, chaperones	Cytochrome c biogenesis CcmF C-terminal-like mitochondrial protein [Ananas comosus]
Phyllostachys_edulis_newGene_14096	--	--	--	--	--	--	--	--	--	--	--	--
Phyllostachys_edulis_newGene_14108	--	--	Molecular Function: magnesium ion binding (GO:0000287);; Biological Process: defense response (GO:0006952);; Cellular Component: plastid (GO:0009536);; Molecular Function: terpene synthase activity (GO:0010333);; Biological Process: terpenoid biosynthetic process (GO:0016114);; Molecular Function: hydrolase activity (GO:0016787);;	--	--	--	--	Terpene synthase family, metal binding domain	(E)-beta-farnesene synthase OS=Zea mays OX=4577 GN=TPS10 PE=1 SV=1	S	Function unknown	(E, E)-farnesol synthase [Phyllostachys edulis]
Phyllostachys_edulis_newGene_14116	--	--	Cellular Component: plastid (GO:0009536);;	--	--	--	--	--	Plastid division protein CDP1, chloroplastic OS=Arabidopsis thaliana OX=3702 GN=CDP1 PE=1 SV=2	S	Function unknown	PREDICTED: plastid division protein CDP1, chloroplastic [Oryza sativa Japonica Group]
Phyllostachys_edulis_newGene_14118	--	--	--	--	--	--	--	--	--	--	--	--
Phyllostachys_edulis_newGene_1412	[Q]	Secondary metabolites biosynthesis, transport and catabolism	Cellular Component: cell (GO:0005623);; Molecular Function: oxidoreductase activity (GO:0016491);; Biological Process: cell redox homeostasis (GO:0045454);; Molecular Function: flavin adenine dinucleotide binding (GO:0050660);; Biological Process: oxidation-reduction process (GO:0055114);;	--	--	[R]	General function prediction only	Aldo/keto reductase family	Probable NAD(P)H-dependent oxidoreductase 1 OS=Oryza sativa subsp. japonica OX=39947 GN=Os10g0113000 PE=1 SV=1	S	Function unknown	PREDICTED: probable NAD(P)H-dependent oxidoreductase 2 [Oryza brachyantha]
Phyllostachys_edulis_newGene_14127	--	--	Molecular Function: zinc ion binding (GO:0008270);;	--	--	[R]	General function prediction only	PHD-zinc-finger like domain	--	S	Function unknown	Putative PHD-finger domain containing protein family [Zea mays]
Phyllostachys_edulis_newGene_1413	--	--	--	--	--	--	--	--	--	--	--	--
Phyllostachys_edulis_newGene_14133	--	--	Cellular Component: integral component of membrane (GO:0016021);;	--	--	--	--	--	--	S	Function unknown	uncharacterized protein LOC100275447 [Zea mays]
Phyllostachys_edulis_newGene_14146	--	--	Biological Process: regulation of flower development (GO:0009909);; Cellular Component: mediator complex (GO:0016592);; Biological Process: defense response to fungus (GO:0050832);;	--	--	--	--	--	--	S	Function unknown	Os03g0423800 [Oryza sativa Japonica Group]
Phyllostachys_edulis_newGene_14156	[I]	Lipid transport and metabolism	Molecular Function: polygalacturonase activity (GO:0004650);; Cellular Component: extracellular region (GO:0005576);; Cellular Component: mitochondrion (GO:0005739);; Biological Process: carbohydrate metabolic process (GO:0005975);; Cellular Component: chloroplast envelope (GO:0009941);; Molecular Function: hydrolase activity, acting on ester bonds (GO:0016788);; Biological Process: cell wall org…	--	--	--	--	--	--	--	--	hypothetical protein OsI_05719 [Oryza sativa Indica Group]
Phyllostachys_edulis_newGene_14158	--	--	Cellular Component: plastid (GO:0009536);;	--	--	--	--	--	--	S	Function unknown	hypothetical protein PAHAL_E04499 [Panicum hallii]
Phyllostachys_edulis_newGene_14160	[T]	Signal transduction mechanisms	Molecular Function: protein serine/threonine phosphatase activity (GO:0004722);; Biological Process: protein dephosphorylation (GO:0006470);; Molecular Function: metal ion binding (GO:0046872);;	K17499|0|bdi:100838530|K17499 protein phosphatase 1G [EC:3.1.3.16] | (RefSeq) probable protein phosphatase 2C 70	--	[T]	Signal transduction mechanisms	Protein phosphatase 2C;; Stage II sporulation protein E (SpoIIE);; Ataxin-2 C-terminal region	Probable protein phosphatase 2C 70 OS=Oryza sativa subsp. japonica OX=39947 GN=Os09g0558000 PE=2 SV=2	T	Signal transduction mechanisms	PREDICTED: probable protein phosphatase 2C 70 isoform X2 [Brachypodium distachyon]
Phyllostachys_edulis_newGene_14161	--	--	Cellular Component: integral component of membrane (GO:0016021);;	K17086|0|bdi:100837937|K17086 transmembrane 9 superfamily member 2/4 | (RefSeq) transmembrane 9 superfamily member 8	--	[U]	Intracellular trafficking, secretion, and vesicular transport	Endomembrane protein 70;; Endomembrane protein 70	Transmembrane 9 superfamily member 8 OS=Arabidopsis thaliana OX=3702 GN=TMN8 PE=2 SV=1	S	Function unknown	PREDICTED: transmembrane 9 superfamily member 8 [Brachypodium distachyon]
Phyllostachys_edulis_newGene_14176	--	--	Molecular Function: DNA binding (GO:0003677);; Cellular Component: nucleus (GO:0005634);; Biological Process: regulation of transcription, DNA-templated (GO:0006355);; Cellular Component: integral component of membrane (GO:0016021);;	--	--	--	--	--	--	S	Function unknown	hypothetical protein SETIT_031804mg [Setaria italica]
Phyllostachys_edulis_newGene_14177	--	--	--	--	--	--	--	--	--	--	--	--
Phyllostachys_edulis_newGene_14179	--	--	--	--	--	--	--	--	--	--	--	--
Phyllostachys_edulis_newGene_14189	--	--	--	--	--	--	--	--	--	--	--	--
Phyllostachys_edulis_newGene_14190	[G]	Carbohydrate transport and metabolism	Molecular Function: UTP:glucose-1-phosphate uridylyltransferase activity (GO:0003983);; Cellular Component: cytoplasm (GO:0005737);; Biological Process: UDP-glucose metabolic process (GO:0006011);;	K00963|0|obr:102702411|K00963 UTP--glucose-1-phosphate uridylyltransferase [EC:2.7.7.9] | (RefSeq) UTP--glucose-1-phosphate uridylyltransferase	Pentose and glucuronate interconversions (ko00040);; Galactose metabolism (ko00052);; Starch and sucrose metabolism (ko00500);; Amino sugar and nucleotide sugar metabolism (ko00520)	[G]	Carbohydrate transport and metabolism	UTP--glucose-1-phosphate uridylyltransferase	UTP--glucose-1-phosphate uridylyltransferase OS=Hordeum vulgare OX=4513 PE=2 SV=1	G	Carbohydrate transport and metabolism	UDP-glucose pyrophosphorylase [Bambusa oldhamii]
Phyllostachys_edulis_newGene_14193	--	--	--	--	--	--	--	--	--	--	--	--
Phyllostachys_edulis_newGene_14196	--	--	--	--	--	--	--	--	--	--	--	--
Phyllostachys_edulis_newGene_14198	[H]	Coenzyme transport and metabolism	Cellular Component: mitochondrion (GO:0005739);; Molecular Function: transferase activity (GO:0016740);;	K14066|2.44261e-53|sita:101766500|K14066 geranyl diphosphate synthase [EC:2.5.1.1] | (RefSeq) solanesyl-diphosphate synthase 1, mitochondrial	Terpenoid backbone biosynthesis (ko00900)	[H]	Coenzyme transport and metabolism	Polyprenyl synthetase	Solanesyl-diphosphate synthase 1, mitochondrial OS=Oryza sativa subsp. japonica OX=39947 GN=SPS1 PE=1 SV=1	H	Coenzyme transport and metabolism	decaprenyl-diphosphate synthase subunit 1 isoform X2 [Zea mays]
Phyllostachys_edulis_newGene_14202	--	--	Molecular Function: structural constituent of ribosome (GO:0003735);; Cellular Component: integral component of membrane (GO:0016021);; Cellular Component: cytosolic small ribosomal subunit (GO:0022627);; Biological Process: tail-anchored membrane protein insertion into ER membrane (GO:0071816);;	--	--	--	--	--	--	S	Function unknown	hypothetical protein PAHAL_B03747 [Panicum hallii]
Phyllostachys_edulis_newGene_14205	--	--	Molecular Function: nucleotide binding (GO:0000166);; Molecular Function: nucleic acid binding (GO:0003676);; Molecular Function: catalytic activity (GO:0003824);; Cellular Component: mitochondrion (GO:0005739);; Biological Process: DNA integration (GO:0015074);;	--	--	[R]	General function prediction only	Reverse transcriptase (RNA-dependent DNA polymerase);; GAG-pre-integrase domain	Retrovirus-related Pol polyprotein from transposon RE1 OS=Arabidopsis thaliana OX=3702 GN=RE1 PE=2 SV=1	L	Replication, recombination and repair	PH01B001I13.11 [Phyllostachys edulis]
Phyllostachys_edulis_newGene_14209	[P]	Inorganic ion transport and metabolism	Molecular Function: N,N-dimethylaniline monooxygenase activity (GO:0004499);; Molecular Function: flavin adenine dinucleotide binding (GO:0050660);; Molecular Function: NADP binding (GO:0050661);; Biological Process: oxidation-reduction process (GO:0055114);;	K00485|2.61808e-44|bdi:100824340|K00485 dimethylaniline monooxygenase (N-oxide forming) [EC:1.14.13.8] | (RefSeq) probable flavin-containing monooxygenase 1	--	[Q]	Secondary metabolites biosynthesis, transport and catabolism	Flavin-binding monooxygenase-like	Probable flavin-containing monooxygenase 1 OS=Arabidopsis thaliana OX=3702 GN=FMO1 PE=2 SV=1	P	Inorganic ion transport and metabolism	predicted protein, partial [Hordeum vulgare subsp. vulgare]
Phyllostachys_edulis_newGene_14211	--	--	--	--	--	--	--	--	--	--	--	PH01B001E05.4 [Phyllostachys edulis]
Phyllostachys_edulis_newGene_14212	--	--	Cellular Component: cytoplasm (GO:0005737);; Molecular Function: queuine tRNA-ribosyltransferase activity (GO:0008479);; Biological Process: queuosine biosynthetic process (GO:0008616);; Biological Process: cell redox homeostasis (GO:0045454);;	--	--	[OC]	Posttranslational modification, protein turnover, chaperones;; Energy production and conversion	--	Thioredoxin domain-containing protein 9 homolog OS=Arabidopsis thaliana OX=3702 GN=At2g18990 PE=2 SV=1	O	Posttranslational modification, protein turnover, chaperones	PREDICTED: thioredoxin domain-containing protein 9 homolog [Brachypodium distachyon]
Phyllostachys_edulis_newGene_14213	--	--	Molecular Function: nucleotide binding (GO:0000166);; Molecular Function: nucleic acid binding (GO:0003676);; Molecular Function: catalytic activity (GO:0003824);; Cellular Component: mitochondrion (GO:0005739);; Biological Process: tRNA processing (GO:0008033);; Biological Process: methylation (GO:0032259);;	--	--	[R]	General function prediction only	Reverse transcriptase (RNA-dependent DNA polymerase);; Reverse transcriptase (RNA-dependent DNA polymerase)	Retrovirus-related Pol polyprotein from transposon RE1 OS=Arabidopsis thaliana OX=3702 GN=RE1 PE=2 SV=1	L	Replication, recombination and repair	retrotransposon protein, putative, unclassified, expressed [Oryza sativa Japonica Group]
Phyllostachys_edulis_newGene_14215	--	--	--	--	--	--	--	--	--	--	--	--
Phyllostachys_edulis_newGene_14216	--	--	Molecular Function: calmodulin binding (GO:0005516);; Cellular Component: mitochondrion (GO:0005739);; Biological Process: auxin-activated signaling pathway (GO:0009734);; Biological Process: auxin polar transport (GO:0009926);; Biological Process: regulation of organ growth (GO:0046620);;	--	--	--	--	Auxin responsive protein	Auxin-responsive protein SAUR36 OS=Oryza sativa subsp. japonica OX=39947 GN=SAUR39 PE=2 SV=1	S	Function unknown	auxin-responsive protein SAUR36-like [Aegilops tauschii subsp. tauschii]
Phyllostachys_edulis_newGene_14229	--	--	Cellular Component: cytoplasm (GO:0005737);; Molecular Function: queuine tRNA-ribosyltransferase activity (GO:0008479);; Biological Process: queuosine biosynthetic process (GO:0008616);; Biological Process: cell redox homeostasis (GO:0045454);;	--	--	[OC]	Posttranslational modification, protein turnover, chaperones;; Energy production and conversion	--	Thioredoxin domain-containing protein 9 homolog OS=Arabidopsis thaliana OX=3702 GN=At2g18990 PE=2 SV=1	O	Posttranslational modification, protein turnover, chaperones	thioredoxin domain-containing protein 9 homolog isoform X1 [Setaria italica]
Phyllostachys_edulis_newGene_1425	--	--	--	--	--	--	--	--	--	--	--	--
Phyllostachys_edulis_newGene_14251	--	--	Cellular Component: DNA-directed RNA polymerase V complex (GO:0000419);; Molecular Function: RNA polymerase III activity (GO:0001056);; Molecular Function: DNA binding (GO:0003677);; Cellular Component: DNA-directed RNA polymerase III complex (GO:0005666);; Cellular Component: nucleolus (GO:0005730);; Biological Process: DNA methylation (GO:0006306);; Biological Process: transcription from RNA po…	K16251|1.15988e-10|bdi:100825545|K16251 DNA-directed RNA polymerase V subunit 1 [EC:2.7.7.6] | (RefSeq) DNA-directed RNA polymerase V subunit 1	--	[K]	Transcription	Protein of unknown function (DUF789)	DNA-directed RNA polymerase V subunit 1 OS=Arabidopsis thaliana OX=3702 GN=NRPE1 PE=1 SV=1	K	Transcription	PREDICTED: DNA-directed RNA polymerase V subunit 1 [Brachypodium distachyon]
Phyllostachys_edulis_newGene_14252	--	--	Cellular Component: plastid (GO:0009536);;	--	--	--	--	--	--	S	Function unknown	hypothetical protein OsI_21933 [Oryza sativa Indica Group]
Phyllostachys_edulis_newGene_14253	--	--	Cellular Component: plastid (GO:0009536);;	--	--	--	--	--	--	S	Function unknown	hypothetical protein OsI_09272 [Oryza sativa Indica Group]
Phyllostachys_edulis_newGene_14266	--	--	Molecular Function: metal ion binding (GO:0046872);;	--	--	--	--	--	--	S	Function unknown	E3 ubiquitin-protein ligase hel2-like isoform X1 [Aegilops tauschii subsp. tauschii]
Phyllostachys_edulis_newGene_14270	--	--	--	--	--	--	--	--	--	--	--	--
Phyllostachys_edulis_newGene_14276	--	--	--	--	--	--	--	--	--	--	--	--
Phyllostachys_edulis_newGene_14277	--	--	--	--	--	--	--	--	--	--	--	--
Phyllostachys_edulis_newGene_14291	--	--	--	--	--	--	--	--	--	--	--	PH01B001G05.11 [Phyllostachys edulis]
Phyllostachys_edulis_newGene_14296	--	--	--	--	--	--	--	--	--	--	--	--
Phyllostachys_edulis_newGene_14303	--	--	Molecular Function: binding (GO:0005488);;	--	--	[DO]	Cell cycle control, cell division, chromosome partitioning;; Posttranslational modification, protein turnover, chaperones	--	Protein FIZZY-RELATED 3 OS=Arabidopsis thaliana OX=3702 GN=FZR3 PE=1 SV=1	O	Posttranslational modification, protein turnover, chaperones	PREDICTED: uncharacterized protein LOC102707566 isoform X1 [Oryza brachyantha]
Phyllostachys_edulis_newGene_14304	--	--	--	--	--	--	--	--	--	--	--	putative retrotransposon protein [Phyllostachys edulis]
Phyllostachys_edulis_newGene_14315	--	--	--	--	--	--	--	Phloem protein 2	F-box protein PP2-A13 OS=Arabidopsis thaliana OX=3702 GN=PP2A13 PE=1 SV=1	S	Function unknown	PREDICTED: F-box protein PP2-A13-like [Musa acuminata subsp. malaccensis]
Phyllostachys_edulis_newGene_14323	--	--	--	--	--	--	--	--	--	--	--	hypothetical protein BAE44_0001884, partial [Dichanthelium oligosanthes]
Phyllostachys_edulis_newGene_14329	--	--	Molecular Function: ATP binding (GO:0005524);;	--	--	--	--	--	--	O	Posttranslational modification, protein turnover, chaperones	hypothetical protein BRADI_4g07862v3 [Brachypodium distachyon]
Phyllostachys_edulis_newGene_14339	--	--	Cellular Component: nucleus (GO:0005634);; Cellular Component: plastid (GO:0009536);; Biological Process: poly(A)+ mRNA export from nucleus (GO:0016973);;	K18732|3.29932e-12|sita:101785247|K18732 SAP domain-containing ribonucleoprotein | (RefSeq) protein MODIFIER OF SNC1 11	--	--	--	--	Protein MODIFIER OF SNC1 11 OS=Arabidopsis thaliana OX=3702 GN=MOS11 PE=1 SV=1	S	Function unknown	Protein MODIFIER OF SNC1 11, partial [Zea mays]
Phyllostachys_edulis_newGene_1434	--	--	Biological Process: metabolic process (GO:0008152);; Molecular Function: hydrolase activity (GO:0016787);;	--	--	--	--	Plant mobile domain	Serine/threonine-protein phosphatase 7 long form homolog OS=Arabidopsis thaliana OX=3702 GN=MAIL3 PE=2 SV=1	--	--	putative transposon protein [Oryza sativa Japonica Group]
Phyllostachys_edulis_newGene_14353	--	--	--	--	--	--	--	--	--	--	--	--
Phyllostachys_edulis_newGene_14355	--	--	--	--	--	--	--	--	--	--	--	--
Phyllostachys_edulis_newGene_14357	--	--	Cellular Component: plastid (GO:0009536);;	--	--	--	--	--	--	O	Posttranslational modification, protein turnover, chaperones	PREDICTED: BAG family molecular chaperone regulator 2 [Oryza sativa Japonica Group]
Phyllostachys_edulis_newGene_14367	--	--	--	--	--	--	--	--	--	--	--	--
Phyllostachys_edulis_newGene_1437	--	--	Biological Process: allantoin catabolic process (GO:0000256);; Molecular Function: ureidoglycolate hydrolase activity (GO:0004848);; Cellular Component: endoplasmic reticulum (GO:0005783);; Biological Process: purine nucleobase catabolic process (GO:0006145);; Biological Process: ureide catabolic process (GO:0010136);; Molecular Function: metal ion binding (GO:0046872);;	K18151|1.25345e-29|dosa:Os12t0597500-01|K18151 ureidoglycolate amidohydrolase [EC:3.5.1.116] | (RAP-DB) Os12g0597500; Peptidase M20 domain containing protein.	Purine metabolism (ko00230)	--	--	--	Probable ureidoglycolate hydrolase OS=Oryza sativa subsp. japonica OX=39947 GN=UAH PE=1 SV=2	E	Amino acid transport and metabolism	predicted protein [Hordeum vulgare subsp. vulgare]
Phyllostachys_edulis_newGene_14378	--	--	--	--	--	--	--	--	--	--	--	--
Phyllostachys_edulis_newGene_14380	--	--	--	--	--	--	--	--	--	S	Function unknown	uncharacterized protein LOC109939281 [Zea mays]
Phyllostachys_edulis_newGene_14382	--	--	--	--	--	--	--	--	--	--	--	--
Phyllostachys_edulis_newGene_14388	--	--	--	--	--	--	--	--	--	--	--	--
Phyllostachys_edulis_newGene_14395	--	--	--	--	--	--	--	--	--	--	--	--
Phyllostachys_edulis_newGene_14405	--	--	Cellular Component: mitochondrial intermembrane space (GO:0005758);; Biological Process: protein transport (GO:0015031);; Cellular Component: integral component of membrane (GO:0016021);; Molecular Function: metal ion binding (GO:0046872);;	K17780|1.01305e-28|osa:4346155|K17780 mitochondrial import inner membrane translocase subunit TIM8 | (RefSeq) P0665C04.2; mitochondrial import inner membrane translocase subunit TIM8	--	[U]	Intracellular trafficking, secretion, and vesicular transport	Tim10/DDP family zinc finger	Mitochondrial import inner membrane translocase subunit TIM8 OS=Arabidopsis thaliana OX=3702 GN=TIM8 PE=1 SV=1	O	Posttranslational modification, protein turnover, chaperones	PREDICTED: mitochondrial import inner membrane translocase subunit TIM8 [Oryza sativa Japonica Group]
Phyllostachys_edulis_newGene_14406	--	--	--	--	--	--	--	GRF zinc finger	--	S	Function unknown	hypothetical protein BAE44_0018889 [Dichanthelium oligosanthes]
Phyllostachys_edulis_newGene_1441	--	--	Molecular Function: transcription factor activity, sequence-specific DNA binding (GO:0003700);; Molecular Function: signal transducer activity (GO:0004871);; Biological Process: regulation of transcription, DNA-templated (GO:0006355);; Biological Process: signal transduction (GO:0007165);; Biological Process: vegetative to reproductive phase transition of meristem (GO:0010228);; Cellular Componen…	--	--	[U]	Intracellular trafficking, secretion, and vesicular transport	Got1/Sft2-like family	--	S	Function unknown	expressed protein [Oryza sativa Japonica Group]
Phyllostachys_edulis_newGene_14412	--	--	--	--	--	--	--	--	--	--	--	--
Phyllostachys_edulis_newGene_1443	--	--	--	--	--	--	--	--	--	--	--	--
Phyllostachys_edulis_newGene_14430	--	--	Molecular Function: hydrolase activity, hydrolyzing O-glycosyl compounds (GO:0004553);; Biological Process: carbohydrate metabolic process (GO:0005975);; Molecular Function: polysaccharide binding (GO:0030247);; Cellular Component: anchored component of plasma membrane (GO:0046658);;	--	--	--	--	Glycosyl hydrolases family 17;; X8 domain	Probable glucan endo-1,3-beta-glucosidase A6 OS=Arabidopsis thaliana OX=3702 GN=A6 PE=2 SV=1	G	Carbohydrate transport and metabolism	PREDICTED: probable glucan endo-1,3-beta-glucosidase A6 [Brachypodium distachyon]
Phyllostachys_edulis_newGene_14434	[X]	Mobilome: prophages, transposons	Molecular Function: DNA binding (GO:0003677);; Molecular Function: serine-type endopeptidase activity (GO:0004252);; Biological Process: DNA recombination (GO:0006310);; Biological Process: proteolysis (GO:0006508);; Molecular Function: zinc ion binding (GO:0008270);; Biological Process: DNA integration (GO:0015074);; Cellular Component: integral component of membrane (GO:0016021);; Molecular Fun…	--	--	[R]	General function prediction only	Integrase core domain;; GAG-pre-integrase domain;; gag-polypeptide of LTR copia-type;; Reverse transcriptase (RNA-dependent DNA polymerase);; Reverse transcriptase (RNA-dependent DNA polymerase);; Reverse transcriptase (RNA-dependent DNA polymerase)	Retrovirus-related Pol polyprotein from transposon RE1 OS=Arabidopsis thaliana OX=3702 GN=RE1 PE=2 SV=1	L	Replication, recombination and repair	PH01B001G05.7 [Phyllostachys edulis]
Phyllostachys_edulis_newGene_14440	--	--	Molecular Function: tRNA-intron endonuclease activity (GO:0000213);; Cellular Component: tRNA-intron endonuclease complex (GO:0000214);; Biological Process: tRNA-type intron splice site recognition and cleavage (GO:0000379);; Biological Process: RNA phosphodiester bond hydrolysis (GO:0090501);;	K15326|2.21893e-14|bdi:100839648|K15326 tRNA-splicing endonuclease subunit Sen54 | (RefSeq) uncharacterized LOC100839648	--	--	--	--	--	S	Function unknown	unknown [Zea mays]
Phyllostachys_edulis_newGene_14441	--	--	Molecular Function: structural constituent of ribosome (GO:0003735);; Biological Process: translation (GO:0006412);; Cellular Component: cytosolic large ribosomal subunit (GO:0022625);;	K02912|3.40308e-15|obr:102713492|K02912 large subunit ribosomal protein L32e | (RefSeq) 60S ribosomal protein L32-1-like	Ribosome (ko03010)	[J]	Translation, ribosomal structure and biogenesis	Ribosomal protein L32;; Ribosomal protein L32	60S ribosomal protein L32-1 OS=Arabidopsis thaliana OX=3702 GN=RPL32A PE=2 SV=2	J	Translation, ribosomal structure and biogenesis	hypothetical protein PAHAL_G00052 [Panicum hallii]
Phyllostachys_edulis_newGene_14444	--	--	Molecular Function: phosphorelay sensor kinase activity (GO:0000155);; Biological Process: phosphorelay signal transduction system (GO:0000160);; Cellular Component: nucleus (GO:0005634);; Biological Process: regulation of transcription, DNA-templated (GO:0006355);; Biological Process: detection of visible light (GO:0009584);; Biological Process: red, far-red light phototransduction (GO:0009585);…	K12120|9.82604e-50|zma:103636754|K12120 phytochrome A | (RefSeq) phytochrome A type 5-like	Circadian rhythm - plant (ko04712)	--	--	--	Phytochrome A type 5 (Fragment) OS=Avena sativa OX=4498 GN=PHYA5 PE=1 SV=3	--	--	phytochrome A type 5 [Zea mays]
Phyllostachys_edulis_newGene_14447	--	--	--	--	--	[K]	Transcription	--	--	S	Function unknown	PREDICTED: uncharacterized protein LOC100836084 [Brachypodium distachyon]
Phyllostachys_edulis_newGene_1445	--	--	Cellular Component: nucleus (GO:0005634);; Cellular Component: cytoplasm (GO:0005737);;	K11835|1.66508e-25|dosa:Os11t0473200-01|K11835 ubiquitin carboxyl-terminal hydrolase 4/11/15 [EC:3.4.19.12] | (RAP-DB) Os11g0473200; Similar to Ubiquitin carboxyl-terminal hydrolase 12 (EC 3.1.2.15) (Ubiquitin thiolesterase 12) (Ubiquitin-specific processing protease 12) (Deubiquitinating enzyme 12).	--	--	--	--	Ubiquitin carboxyl-terminal hydrolase 5 OS=Arabidopsis thaliana OX=3702 GN=UBP5 PE=1 SV=2	O	Posttranslational modification, protein turnover, chaperones	Ubiquitin carboxyl-terminal hydrolase 5, putative, expressed [Oryza sativa Japonica Group]
Phyllostachys_edulis_newGene_14450	--	--	Molecular Function: RNA polymerase II transcription factor activity, sequence-specific DNA binding (GO:0000981);; Molecular Function: DNA binding (GO:0003677);; Cellular Component: nucleoplasm (GO:0005654);; Cellular Component: cytoplasm (GO:0005737);; Biological Process: regulation of transcription from RNA polymerase II promoter (GO:0006357);; Cellular Component: integral component of membrane …	--	--	--	--	Domain of unknown function (DUF4371)	--	S	Function unknown	hypothetical protein OsJ_33534 [Oryza sativa Japonica Group]
Phyllostachys_edulis_newGene_14453	--	--	Molecular Function: RNA polymerase II transcription factor activity, sequence-specific DNA binding (GO:0000981);; Molecular Function: DNA binding (GO:0003677);; Cellular Component: nucleoplasm (GO:0005654);; Biological Process: regulation of transcription from RNA polymerase II promoter (GO:0006357);; Cellular Component: plastid (GO:0009536);; Molecular Function: protein dimerization activity (GO…	--	--	--	--	--	--	--	--	hAT family dimerisation domain containing protein [Oryza sativa Japonica Group]
Phyllostachys_edulis_newGene_14455	--	--	--	--	--	--	--	--	--	S	Function unknown	PREDICTED: hyphally regulated cell wall protein 3 isoform X6 [Oryza sativa Japonica Group]
Phyllostachys_edulis_newGene_1446	--	--	--	--	--	--	--	--	--	--	--	--
Phyllostachys_edulis_newGene_14474	--	--	--	--	--	--	--	--	--	--	--	--
Phyllostachys_edulis_newGene_14475	--	--	--	--	--	--	--	--	--	S	Function unknown	uncharacterized protein LOC109773721 [Aegilops tauschii subsp. tauschii]
Phyllostachys_edulis_newGene_14485	[K]	Transcription	--	--	--	[T]	Signal transduction mechanisms	Leucine rich repeat;; NB-ARC domain	Disease resistance RPP13-like protein 4 OS=Arabidopsis thaliana OX=3702 GN=RPP13L4 PE=1 SV=2	S	Function unknown	putative disease resistance protein At1g50180 isoform X1 [Setaria italica]
Phyllostachys_edulis_newGene_14486	--	--	--	--	--	--	--	--	--	E	Amino acid transport and metabolism	hypothetical protein SETIT_029481mg [Setaria italica]
Phyllostachys_edulis_newGene_14487	--	--	--	--	--	--	--	--	--	--	--	--
Phyllostachys_edulis_newGene_14489	--	--	--	--	--	--	--	--	--	--	--	--
Phyllostachys_edulis_newGene_14499	--	--	Molecular Function: protein serine/threonine kinase activity (GO:0004674);; Molecular Function: ATP binding (GO:0005524);; Cellular Component: mitochondrion (GO:0005739);; Cellular Component: plasma membrane (GO:0005886);; Biological Process: protein phosphorylation (GO:0006468);; Biological Process: defense response (GO:0006952);; Cellular Component: plasmodesma (GO:0009506);; Cellular Component…	--	--	[T]	Signal transduction mechanisms	--	Putative receptor-like protein kinase At4g00960 OS=Arabidopsis thaliana OX=3702 GN=At4g00960 PE=3 SV=2	T	Signal transduction mechanisms	Os07g0542600, partial [Oryza sativa Japonica Group]
Phyllostachys_edulis_newGene_14502	--	--	--	--	--	--	--	--	--	--	--	--
Phyllostachys_edulis_newGene_14508	--	--	Cellular Component: membrane (GO:0016020);; Biological Process: tRNA 3'-end processing (GO:0042780);;	K00784|3.11371e-31|zma:100217092|K00784 ribonuclease Z [EC:3.1.26.11] | (RefSeq) GRMZM5G802566; nuclear ribonuclease Z	RNA transport (ko03013)	--	--	--	tRNase Z TRZ2, chloroplastic OS=Arabidopsis thaliana OX=3702 GN=TRZ2 PE=2 SV=1	S	Function unknown	Ribonuclease Z chloroplastic [Zea mays]
Phyllostachys_edulis_newGene_14511	--	--	Molecular Function: ATP binding (GO:0005524);; Biological Process: protein folding (GO:0006457);; Biological Process: response to stress (GO:0006950);; Molecular Function: unfolded protein binding (GO:0051082);;	--	--	--	--	--	--	S	Function unknown	PREDICTED: uncharacterized protein LOC100845031 [Brachypodium distachyon]
Phyllostachys_edulis_newGene_14518	--	--	Biological Process: transcription, RNA-templated (GO:0001172);; Molecular Function: RNA binding (GO:0003723);; Molecular Function: RNA-directed 5'-3' RNA polymerase activity (GO:0003968);; Biological Process: gene silencing by RNA (GO:0031047);;	K11699|1.66064e-114|obr:102701962|K11699 RNA-dependent RNA polymerase [EC:2.7.7.48] | (RefSeq) probable RNA-dependent RNA polymerase 4	--	[A]	RNA processing and modification	RNA dependent RNA polymerase	Probable RNA-dependent RNA polymerase 3 OS=Oryza sativa subsp. japonica OX=39947 GN=RDR3 PE=2 SV=2	K	Transcription	PREDICTED: probable RNA-dependent RNA polymerase 4, partial [Oryza brachyantha]
Phyllostachys_edulis_newGene_14521	--	--	--	--	--	--	--	--	--	--	--	--
Phyllostachys_edulis_newGene_14523	--	--	--	--	--	--	--	--	--	S	Function unknown	F-box protein At3g07870-like isoform X1 [Aegilops tauschii subsp. tauschii]
Phyllostachys_edulis_newGene_14530	--	--	--	--	--	--	--	--	--	--	--	--
Phyllostachys_edulis_newGene_14532	--	--	--	--	--	--	--	--	--	--	--	protein FAR1-RELATED SEQUENCE 1-like [Sorghum bicolor]
Phyllostachys_edulis_newGene_14533	--	--	Molecular Function: nucleotide binding (GO:0000166);;	--	--	[T]	Signal transduction mechanisms	NB-ARC domain	Disease resistance protein RPP13 OS=Arabidopsis thaliana OX=3702 GN=RPP13 PE=2 SV=2	S	Function unknown	putative disease resistance RPP13-like protein 3 [Dichanthelium oligosanthes]
Phyllostachys_edulis_newGene_1454	--	--	--	K10781|1.88079e-14|bdi:100821684|K10781 fatty acyl-ACP thioesterase B [EC:3.1.2.14 3.1.2.21] | (RefSeq) palmitoyl-acyl carrier protein thioesterase, chloroplastic	Fatty acid biosynthesis (ko00061);; Fatty acid metabolism (ko01212)	--	--	--	Palmitoyl-acyl carrier protein thioesterase, chloroplastic OS=Cuphea hookeriana OX=36775 GN=FATB1 PE=2 SV=1	I	Lipid transport and metabolism	fatty acyl thioesterase1 [Zea mays]
Phyllostachys_edulis_newGene_14541	--	--	--	--	--	--	--	--	--	--	--	--
Phyllostachys_edulis_newGene_14551	--	--	--	--	--	--	--	--	--	S	Function unknown	hypothetical protein TRIUR3_20232 [Triticum urartu]
Phyllostachys_edulis_newGene_14553	--	--	--	--	--	--	--	--	--	--	--	--
Phyllostachys_edulis_newGene_14556	--	--	--	--	--	--	--	--	Phosphate transporter PHO1-2 OS=Oryza sativa subsp. japonica OX=39947 GN=PHO1-2 PE=2 SV=1	--	--	phosphate transporter PHO1-2-like isoform X2 [Aegilops tauschii subsp. tauschii]
Phyllostachys_edulis_newGene_14557	--	--	--	--	--	--	--	--	Phosphate transporter PHO1-2 OS=Oryza sativa subsp. japonica OX=39947 GN=PHO1-2 PE=2 SV=1	--	--	phosphate transporter PHO1-2-like isoform X2 [Aegilops tauschii subsp. tauschii]
Phyllostachys_edulis_newGene_14558	--	--	Cellular Component: mitochondrion (GO:0005739);; Cellular Component: plastid (GO:0009536);;	--	--	--	--	Transposase-associated domain;; Domain of unknown function (DUF4218);; Domain of unknown function (DUF4216);; Transposase family tnp2	--	--	--	PH01B031C15.18 [Phyllostachys edulis]
Phyllostachys_edulis_newGene_14559	--	--	Cellular Component: mitochondrion (GO:0005739);; Cellular Component: plastid (GO:0009536);;	--	--	--	--	Transposase-associated domain;; Domain of unknown function (DUF4218);; Domain of unknown function (DUF4216);; Transposase family tnp2	--	--	--	PH01B031C15.18 [Phyllostachys edulis]
Phyllostachys_edulis_newGene_14560	--	--	Biological Process: cytokinesis by cell plate formation (GO:0000911);; Molecular Function: protein kinase activity (GO:0004672);; Molecular Function: L-glutamate transmembrane transporter activity (GO:0005313);; Molecular Function: ATP binding (GO:0005524);; Cellular Component: integral component of plasma membrane (GO:0005887);; Biological Process: protein phosphorylation (GO:0006468);; Cellular…	K06228|2.05493e-36|sita:101776302|K06228 fused [EC:2.7.11.1] | (RefSeq) serine/threonine-protein kinase TIO-like	--	[R]	General function prediction only	--	Serine/threonine-protein kinase TIO OS=Arabidopsis thaliana OX=3702 GN=TIO PE=1 SV=1	T	Signal transduction mechanisms	hypothetical protein OsJ_35944 [Oryza sativa Japonica Group]
Phyllostachys_edulis_newGene_14585	--	--	Cellular Component: plastid (GO:0009536);;	--	--	[S]	Function unknown	--	--	S	Function unknown	OSJNBa0084K01.19 [Oryza sativa Japonica Group]
Phyllostachys_edulis_newGene_14594	--	--	Molecular Function: DNA binding (GO:0003677);;	--	--	--	--	BED zinc finger	--	S	Function unknown	uncharacterized protein LOC109740111 isoform X4 [Aegilops tauschii subsp. tauschii]
Phyllostachys_edulis_newGene_1460	--	--	Molecular Function: hydrolase activity, acting on ester bonds (GO:0016788);;	K09716|8.03333e-22|mdm:103402781|K09716 D-aminoacyl-tRNA deacylase [EC:3.1.1.96] | (RefSeq) D-aminoacyl-tRNA deacylase-like	--	--	--	--	D-aminoacyl-tRNA deacylase OS=Arabidopsis thaliana OX=3702 GN=GEK1 PE=1 SV=2	S	Function unknown	PREDICTED: D-aminoacyl-tRNA deacylase-like isoform X2 [Malus domestica]
Phyllostachys_edulis_newGene_14606	[R]	General function prediction only	Molecular Function: phospholipase activity (GO:0004620);; Cellular Component: cytoplasm (GO:0005737);; Cellular Component: membrane (GO:0016020);; Biological Process: lipid catabolic process (GO:0016042);; Molecular Function: acylglycerol lipase activity (GO:0047372);;	--	--	[I]	Lipid transport and metabolism	Patatin-like phospholipase;; alpha/beta hydrolase fold;; Carboxylesterase family	Patatin-like protein 2 OS=Arabidopsis thaliana OX=3702 GN=PLP2 PE=1 SV=1	S	Function unknown	PREDICTED: patatin-like protein 2 isoform X1 [Brachypodium distachyon]
Phyllostachys_edulis_newGene_14607	--	--	--	K17867|1.70335e-20|obr:102715509|K17867 diphthamide biosynthesis protein 4 | (RefSeq) DPH4 homolog	--	[O]	Posttranslational modification, protein turnover, chaperones	CSL zinc finger	--	O	Posttranslational modification, protein turnover, chaperones	hypothetical protein BRADI_4g32267v3 [Brachypodium distachyon]
Phyllostachys_edulis_newGene_1461	--	--	--	K10357|1.04986e-74|bdi:100825413|K10357 myosin V | (RefSeq) myosin-17	--	[Z]	Cytoskeleton	--	Myosin-11 OS=Arabidopsis thaliana OX=3702 GN=XI-E PE=3 SV=1	Z	Cytoskeleton	hypothetical protein BRADI_2g41973v3 [Brachypodium distachyon]
Phyllostachys_edulis_newGene_14613	--	--	Molecular Function: protein serine/threonine kinase activity (GO:0004674);; Cellular Component: plasma membrane (GO:0005886);; Biological Process: protein phosphorylation (GO:0006468);; Biological Process: defense response (GO:0006952);; Cellular Component: plasmodesma (GO:0009506);;	--	--	--	--	--	--	S	Function unknown	hypothetical protein OsJ_35723 [Oryza sativa Japonica Group]
Phyllostachys_edulis_newGene_14619	--	--	--	--	--	--	--	--	--	--	--	--
Phyllostachys_edulis_newGene_1462	--	--	--	--	--	--	--	--	--	--	--	--
Phyllostachys_edulis_newGene_14623	--	--	--	--	--	--	--	--	--	--	--	--
Phyllostachys_edulis_newGene_14629	--	--	--	--	--	--	--	--	--	S	Function unknown	hypothetical protein PAHAL_B03083 [Panicum hallii]
Phyllostachys_edulis_newGene_14630	--	--	Molecular Function: calcium ion binding (GO:0005509);;	K02183|2.98938e-18|bdi:100821051|K02183 calmodulin | (RefSeq) probable calcium-binding protein CML15	Phosphatidylinositol signaling system (ko04070);; Plant-pathogen interaction (ko04626)	--	--	EF hand;; EF hand;; EF-hand domain pair;; EF-hand domain;; EF-hand domain pair	--	S	Function unknown	predicted protein [Hordeum vulgare subsp. vulgare]
Phyllostachys_edulis_newGene_14631	--	--	Cellular Component: plastid (GO:0009536);;	--	--	--	--	--	Protein disulfide-isomerase SCO2 OS=Arabidopsis thaliana OX=3702 GN=SCO2 PE=1 SV=1	S	Function unknown	PREDICTED: protein disulfide-isomerase SCO2 [Brachypodium distachyon]
Phyllostachys_edulis_newGene_14634	--	--	--	--	--	--	--	--	--	--	--	--
Phyllostachys_edulis_newGene_14635	--	--	Molecular Function: thiol-dependent ubiquitin-specific protease activity (GO:0004843);; Biological Process: ubiquitin-dependent protein catabolic process (GO:0006511);; Biological Process: protein deubiquitination (GO:0016579);;	K11835|0|dosa:Os11t0473200-01|K11835 ubiquitin carboxyl-terminal hydrolase 4/11/15 [EC:3.4.19.12] | (RAP-DB) Os11g0473200; Similar to Ubiquitin carboxyl-terminal hydrolase 12 (EC 3.1.2.15) (Ubiquitin thiolesterase 12) (Ubiquitin-specific processing protease 12) (Deubiquitinating enzyme 12).	--	[O]	Posttranslational modification, protein turnover, chaperones	DUSP domain;; Ubiquitin carboxyl-terminal hydrolase	Ubiquitin carboxyl-terminal hydrolase 5 OS=Arabidopsis thaliana OX=3702 GN=UBP5 PE=1 SV=2	O	Posttranslational modification, protein turnover, chaperones	Ubiquitin carboxyl-terminal hydrolase 5, putative, expressed [Oryza sativa Japonica Group]
Phyllostachys_edulis_newGene_14648	--	--	--	--	--	--	--	LysM domain	LysM domain-containing GPI-anchored protein LYP4 OS=Oryza sativa subsp. japonica OX=39947 GN=LYP4 PE=1 SV=1	S	Function unknown	PREDICTED: lysM domain-containing GPI-anchored protein 1-like [Oryza brachyantha]
Phyllostachys_edulis_newGene_14650	--	--	Biological Process: negative regulation of transcription from RNA polymerase II promoter (GO:0000122);; Cellular Component: nucleus (GO:0005634);; Biological Process: methylation-dependent chromatin silencing (GO:0006346);; Molecular Function: methyl-CpG binding (GO:0008327);;	--	--	[S]	Function unknown	--	--	S	Function unknown	PREDICTED: uncharacterized protein LOC100828408 isoform X2 [Brachypodium distachyon]
Phyllostachys_edulis_newGene_14651	--	--	Biological Process: negative regulation of transcription from RNA polymerase II promoter (GO:0000122);; Cellular Component: nucleus (GO:0005634);; Biological Process: methylation-dependent chromatin silencing (GO:0006346);; Molecular Function: methyl-CpG binding (GO:0008327);;	--	--	[S]	Function unknown	--	--	S	Function unknown	PREDICTED: uncharacterized protein LOC100828408 isoform X2 [Brachypodium distachyon]
Phyllostachys_edulis_newGene_14652	--	--	Cellular Component: 1,3-beta-D-glucan synthase complex (GO:0000148);; Molecular Function: 1,3-beta-D-glucan synthase activity (GO:0003843);; Cellular Component: mitochondrion (GO:0005739);; Biological Process: (1->3)-beta-D-glucan biosynthetic process (GO:0006075);; Cellular Component: integral component of membrane (GO:0016021);;	K11000|1.49023e-55|sita:101755010|K11000 callose synthase [EC:2.4.1.-] | (RefSeq) callose synthase 9	--	[M]	Cell wall/membrane/envelope biogenesis	--	Callose synthase 9 OS=Arabidopsis thaliana OX=3702 GN=CALS9 PE=2 SV=2	S	Function unknown	Callose synthase 9 [Dichanthelium oligosanthes]
Phyllostachys_edulis_newGene_14665	--	--	--	--	--	--	--	--	--	--	--	--
Phyllostachys_edulis_newGene_14666	--	--	--	--	--	--	--	--	--	--	--	--
Phyllostachys_edulis_newGene_14667	--	--	--	--	--	--	--	--	--	S	Function unknown	PREDICTED: nuclear pore complex protein NUP1-like [Brachypodium distachyon]
Phyllostachys_edulis_newGene_14668	--	--	--	--	--	--	--	--	--	--	--	--
Phyllostachys_edulis_newGene_14670	--	--	--	--	--	[K]	Transcription	--	--	S	Function unknown	uncharacterized protein LOC109745776, partial [Aegilops tauschii subsp. tauschii]
Phyllostachys_edulis_newGene_14671	--	--	--	--	--	--	--	--	--	--	--	--
Phyllostachys_edulis_newGene_14672	--	--	--	--	--	--	--	--	--	--	--	--
Phyllostachys_edulis_newGene_14676	--	--	--	--	--	--	--	--	--	--	--	--
Phyllostachys_edulis_newGene_14677	[T]	Signal transduction mechanisms	Cellular Component: chloroplast (GO:0009507);;	--	--	--	--	Protein of unknown function (DUF1350)	--	S	Function unknown	PREDICTED: uncharacterized protein LOC4347153 [Oryza sativa Japonica Group]
Phyllostachys_edulis_newGene_14678	--	--	Cellular Component: membrane (GO:0016020);;	--	--	--	--	--	--	S	Function unknown	hypothetical protein TRIUR3_22700 [Triticum urartu]
Phyllostachys_edulis_newGene_1468	--	--	--	--	--	--	--	--	--	S	Function unknown	hypothetical protein OsI_19628 [Oryza sativa Indica Group]
Phyllostachys_edulis_newGene_14686	--	--	--	--	--	--	--	--	--	BDLTU	Chromatin structure and dynamics;; Cell cycle control, cell division, chromosome partitioning;; Replication, recombination and repair;; Signal transduction mechanisms;; Intracellular trafficking, secretion, and vesicular transport	hypothetical protein OsI_13242 [Oryza sativa Indica Group]
Phyllostachys_edulis_newGene_14690	--	--	--	--	--	--	--	--	--	--	--	--
Phyllostachys_edulis_newGene_14700	--	--	Molecular Function: nucleic acid binding (GO:0003676);; Molecular Function: ionotropic glutamate receptor activity (GO:0004970);; Cellular Component: mitochondrion (GO:0005739);; Biological Process: ion transport (GO:0006811);; Molecular Function: zinc ion binding (GO:0008270);; Biological Process: DNA integration (GO:0015074);; Cellular Component: integral component of membrane (GO:0016021);; Bi…	K05387|2.80256e-53|osa:107275786|K05387 glutamate receptor, ionotropic, plant | (RefSeq) glutamate receptor 2.8-like	--	[R]	General function prediction only	--	Glutamate receptor 2.9 OS=Arabidopsis thaliana OX=3702 GN=GLR2.9 PE=2 SV=1	L	Replication, recombination and repair	PH01B019A14.9 [Phyllostachys edulis]
Phyllostachys_edulis_newGene_14708	[T]	Signal transduction mechanisms	Cellular Component: integral component of membrane (GO:0016021);; Molecular Function: hydrolase activity (GO:0016787);;	--	--	--	--	--	--	S	Function unknown	uncharacterized protein LOC109740198 [Aegilops tauschii subsp. tauschii]
Phyllostachys_edulis_newGene_1471	--	--	--	--	--	--	--	--	--	S	Function unknown	PREDICTED: uncharacterized protein LOC107276459 [Oryza sativa Japonica Group]
Phyllostachys_edulis_newGene_14726	--	--	Cellular Component: plastid (GO:0009536);; Molecular Function: heat shock protein binding (GO:0031072);; Molecular Function: unfolded protein binding (GO:0051082);;	--	--	--	--	--	--	S	Function unknown	PREDICTED: protein disulfide-isomerase LQY1, chloroplastic [Brachypodium distachyon]
Phyllostachys_edulis_newGene_14729	--	--	Biological Process: cellular protein metabolic process (GO:0044267);; Cellular Component: intracellular part (GO:0044424);;	--	--	--	--	--	--	S	Function unknown	uncharacterized protein LOC109787466 [Aegilops tauschii subsp. tauschii]
Phyllostachys_edulis_newGene_14739	--	--	--	--	--	--	--	--	--	--	--	--
Phyllostachys_edulis_newGene_14740	--	--	--	--	--	--	--	--	--	--	--	--
Phyllostachys_edulis_newGene_14745	--	--	Molecular Function: protein serine/threonine kinase activity (GO:0004674);; Molecular Function: ATP binding (GO:0005524);; Biological Process: protein phosphorylation (GO:0006468);;	--	--	[D]	Cell cycle control, cell division, chromosome partitioning	--	Probable serine/threonine-protein kinase At1g54610 OS=Arabidopsis thaliana OX=3702 GN=At1g54610 PE=1 SV=1	T	Signal transduction mechanisms	hypothetical protein SORBI_3008G141300 [Sorghum bicolor]
Phyllostachys_edulis_newGene_14750	--	--	--	--	--	--	--	--	--	--	--	--
Phyllostachys_edulis_newGene_14756	--	--	--	--	--	--	--	Plant mobile domain	Serine/threonine-protein phosphatase 7 long form homolog OS=Arabidopsis thaliana OX=3702 GN=MAIL3 PE=2 SV=1	S	Function unknown	PH01B019A14.15 [Phyllostachys edulis]
Phyllostachys_edulis_newGene_14760	--	--	Cellular Component: plasma membrane (GO:0005886);; Biological Process: intracellular protein transport (GO:0006886);; Biological Process: ER to Golgi vesicle-mediated transport (GO:0006888);; Biological Process: retrograde vesicle-mediated transport, Golgi to ER (GO:0006890);; Biological Process: intra-Golgi vesicle-mediated transport (GO:0006891);; Biological Process: high-affinity potassium ion…	--	--	[P]	Inorganic ion transport and metabolism	Sodium/calcium exchanger protein	Cation/calcium exchanger 5 OS=Arabidopsis thaliana OX=3702 GN=CCX5 PE=2 SV=1	P	Inorganic ion transport and metabolism	predicted protein [Hordeum vulgare subsp. vulgare]
Phyllostachys_edulis_newGene_14780	--	--	Molecular Function: nucleotide binding (GO:0000166);; Biological Process: ubiquitin-dependent protein catabolic process (GO:0006511);; Molecular Function: ligase activity (GO:0016874);;	K10576|1.47782e-12|brp:103858201|K10576 ubiquitin-conjugating enzyme E2 H [EC:2.3.2.23] | (RefSeq) ubiquitin-conjugating enzyme E2 6	Ubiquitin mediated proteolysis (ko04120)	[O]	Posttranslational modification, protein turnover, chaperones	Ubiquitin-conjugating enzyme;; Ubiquitin-conjugating enzyme	Ubiquitin-conjugating enzyme E2 6 OS=Arabidopsis thaliana OX=3702 GN=UBC6 PE=2 SV=2	O	Posttranslational modification, protein turnover, chaperones	hypothetical protein SPAPADRAFT_58026 [Spathaspora passalidarum NRRL Y-27907]
Phyllostachys_edulis_newGene_14781	--	--	--	--	--	--	--	--	--	--	--	--
Phyllostachys_edulis_newGene_14783	--	--	--	--	--	--	--	--	--	--	--	--
Phyllostachys_edulis_newGene_14790	--	--	--	--	--	--	--	--	--	--	--	--
Phyllostachys_edulis_newGene_14795	--	--	--	--	--	--	--	--	--	--	--	--
Phyllostachys_edulis_newGene_14802	--	--	--	--	--	--	--	--	--	--	--	--
Phyllostachys_edulis_newGene_14804	--	--	--	--	--	--	--	--	--	--	--	--
Phyllostachys_edulis_newGene_14835	--	--	--	--	--	[R]	General function prediction only	--	Polyadenylate-binding protein-interacting protein 9 OS=Arabidopsis thaliana OX=3702 GN=CID9 PE=4 SV=1	--	--	--
Phyllostachys_edulis_newGene_14841	--	--	--	--	--	--	--	--	--	--	--	--
Phyllostachys_edulis_newGene_14848	[EM]	Amino acid transport and metabolism;; Cell wall/membrane/envelope biogenesis	Molecular Function: 4-hydroxy-tetrahydrodipicolinate synthase (GO:0008840);; Biological Process: lysine biosynthetic process via diaminopimelate (GO:0009089);; Cellular Component: chloroplast (GO:0009507);; Biological Process: diaminopimelate biosynthetic process (GO:0019877);;	K01714|1.00629e-55|obr:102707953|K01714 4-hydroxy-tetrahydrodipicolinate synthase [EC:4.3.3.7] | (RefSeq) 4-hydroxy-tetrahydrodipicolinate synthase 1, chloroplastic-like	Monobactam biosynthesis (ko00261);; Lysine biosynthesis (ko00300);; Biosynthesis of amino acids (ko01230)	--	--	Dihydrodipicolinate synthetase family	4-hydroxy-tetrahydrodipicolinate synthase, chloroplastic OS=Coix lacryma-jobi OX=4505 GN=DAPA PE=3 SV=1	E	Amino acid transport and metabolism	dihydrodipicolinate synthase [Oryza sativa]
Phyllostachys_edulis_newGene_14853	--	--	Cellular Component: integral component of membrane (GO:0016021);;	--	--	--	--	--	--	S	Function unknown	PREDICTED: uncharacterized protein LOC100825224 [Brachypodium distachyon]
Phyllostachys_edulis_newGene_14870	--	--	Cellular Component: nucleus (GO:0005634);;	K14788|5.80147e-123|bdi:100823293|K14788 ribosome biogenesis protein ENP2 | (RefSeq) nucleolar protein 10	--	[R]	General function prediction only	NUC153 domain	--	S	Function unknown	hypothetical protein BRADI_1g49657v3, partial [Brachypodium distachyon]
Phyllostachys_edulis_newGene_14871	--	--	Cellular Component: mitochondrion (GO:0005739);;	--	--	[R]	General function prediction only	Reverse transcriptase (RNA-dependent DNA polymerase)	Retrovirus-related Pol polyprotein from transposon RE1 OS=Arabidopsis thaliana OX=3702 GN=RE1 PE=2 SV=1	L	Replication, recombination and repair	uncharacterized protein LOC109829137 [Asparagus officinalis]
Phyllostachys_edulis_newGene_14881	--	--	Cellular Component: vacuolar membrane (GO:0005774);; Cellular Component: integral component of plasma membrane (GO:0005887);; Molecular Function: L-amino acid transmembrane transporter activity (GO:0015179);; Molecular Function: antiporter activity (GO:0015297);; Biological Process: L-alpha-amino acid transmembrane transport (GO:1902475);;	K03294|9.02092e-24|osa:4330195|K03294 basic amino acid/polyamine antiporter, APA family | (RefSeq) OJ1003_B06.31; cationic amino acid transporter 9, chloroplastic	--	--	--	--	--	E	Amino acid transport and metabolism	PREDICTED: cationic amino acid transporter 9, chloroplastic [Oryza sativa Japonica Group]
Phyllostachys_edulis_newGene_14884	--	--	Cellular Component: cytoplasm (GO:0005737);; Biological Process: metal ion transport (GO:0030001);; Molecular Function: transition metal ion binding (GO:0046914);; Biological Process: cellular transition metal ion homeostasis (GO:0046916);;	--	--	[P]	Inorganic ion transport and metabolism	--	Heavy metal-associated isoprenylated plant protein 23 OS=Arabidopsis thaliana OX=3702 GN=HIPP23 PE=1 SV=1	S	Function unknown	PREDICTED: heavy metal-associated isoprenylated plant protein 26 [Oryza sativa Japonica Group]
Phyllostachys_edulis_newGene_1489	--	--	--	--	--	--	--	--	--	S	Function unknown	predicted protein [Hordeum vulgare subsp. vulgare]
Phyllostachys_edulis_newGene_14893	--	--	Molecular Function: nucleic acid binding (GO:0003676);; Cellular Component: membrane (GO:0016020);;	--	--	--	--	MULE transposase domain	--	S	Function unknown	PREDICTED: uncharacterized protein LOC4341742 [Oryza sativa Japonica Group]
Phyllostachys_edulis_newGene_14894	--	--	Molecular Function: 1-acylglycerol-3-phosphate O-acyltransferase activity (GO:0003841);; Cellular Component: integral component of membrane (GO:0016021);; Biological Process: CDP-diacylglycerol biosynthetic process (GO:0016024);;	K13523|1.76652e-34|sbi:SORBI_05g025420|K13523 lysophosphatidic acid acyltransferase / lysophosphatidylinositol acyltransferase [EC:2.3.1.51 2.3.1.-] | (RefSeq) SORBIDRAFT_05g025420, Sb05g025420; hypothetical protein	Glycerolipid metabolism (ko00561);; Glycerophospholipid metabolism (ko00564)	[I]	Lipid transport and metabolism	Acyltransferase C-terminus	1-acyl-sn-glycerol-3-phosphate acyltransferase PLS1 OS=Zea mays OX=4577 GN=PLS1 PE=2 SV=1	I	Lipid transport and metabolism	predicted protein [Hordeum vulgare subsp. vulgare]
Phyllostachys_edulis_newGene_14902	--	--	--	--	--	--	--	--	--	S	Function unknown	hypothetical protein OsI_25054 [Oryza sativa Indica Group]
Phyllostachys_edulis_newGene_14903	[J]	Translation, ribosomal structure and biogenesis	Biological Process: ribosomal large subunit assembly (GO:0000027);; Molecular Function: structural constituent of ribosome (GO:0003735);; Cellular Component: nucleolus (GO:0005730);; Biological Process: translation (GO:0006412);; Cellular Component: integral component of membrane (GO:0016021);; Cellular Component: cytosolic large ribosomal subunit (GO:0022625);; Biological Process: assembly of la…	K02896|1.15328e-44|egu:105038773|K02896 large subunit ribosomal protein L24e | (RefSeq) probable ribosome biogenesis protein RLP24	Ribosome (ko03010)	[J]	Translation, ribosomal structure and biogenesis	Ribosomal protein L24e	Probable ribosome biogenesis protein RLP24 OS=Arabidopsis thaliana OX=3702 GN=At2g44860 PE=1 SV=1	J	Translation, ribosomal structure and biogenesis	probable ribosome biogenesis protein RLP24 [Carica papaya]
Phyllostachys_edulis_newGene_14910	[G]	Carbohydrate transport and metabolism	Molecular Function: alpha-amylase activity (GO:0004556);; Molecular Function: calcium ion binding (GO:0005509);; Biological Process: carbohydrate metabolic process (GO:0005975);;	K01176|3.33183e-124|osa:4335737|K01176 alpha-amylase [EC:3.2.1.1] | (RefSeq) probable alpha-amylase 2	Starch and sucrose metabolism (ko00500)	[G]	Carbohydrate transport and metabolism	Alpha amylase, catalytic domain;; Alpha-amylase C-terminal beta-sheet domain	Probable alpha-amylase 2 OS=Arabidopsis thaliana OX=3702 GN=AMY2 PE=2 SV=1	G	Carbohydrate transport and metabolism	PREDICTED: probable alpha-amylase 2 [Oryza sativa Japonica Group]
Phyllostachys_edulis_newGene_14914	--	--	Biological Process: maturation of SSU-rRNA from tricistronic rRNA transcript (SSU-rRNA, 5.8S rRNA, LSU-rRNA) (GO:0000462);; Cellular Component: nucleolus (GO:0005730);; Cellular Component: 90S preribosome (GO:0030686);; Cellular Component: small-subunit processome (GO:0032040);;	K14768|1.31613e-37|bdi:100821902|K14768 U3 small nucleolar RNA-associated protein 7 | (RefSeq) probable U3 small nucleolar RNA-associated protein 7	--	[A]	RNA processing and modification	--	--	S	Function unknown	PREDICTED: probable U3 small nucleolar RNA-associated protein 7 [Brachypodium distachyon]
Phyllostachys_edulis_newGene_1492	[M]	Cell wall/membrane/envelope biogenesis	Molecular Function: magnesium ion binding (GO:0000287);; Molecular Function: electron carrier activity (GO:0009055);; Cellular Component: photosystem I (GO:0009522);; Cellular Component: chloroplast thylakoid membrane (GO:0009535);; Biological Process: photosynthesis (GO:0015979);; Cellular Component: integral component of membrane (GO:0016021);; Molecular Function: chlorophyll binding (GO:001616…	K02689|2.1862e-123|bdi:6439778|K02689 photosystem I P700 chlorophyll a apoprotein A1 | (RefSeq) psaA, BrdiC_p025; psaA	Photosynthesis (ko00195)	--	--	Photosystem I psaA/psaB protein	Photosystem I P700 chlorophyll a apoprotein A1 OS=Hordeum vulgare OX=4513 GN=psaA PE=3 SV=1	C	Energy production and conversion	photosystem I P700 apoprotein A1, partial (chloroplast) [Henrardia persica]
Phyllostachys_edulis_newGene_1493	--	--	--	--	--	--	--	--	--	--	--	--
Phyllostachys_edulis_newGene_14936	--	--	--	--	--	--	--	--	--	--	--	--
Phyllostachys_edulis_newGene_14943	--	--	--	--	--	[U]	Intracellular trafficking, secretion, and vesicular transport	--	Transmembrane 9 superfamily member 3 OS=Arabidopsis thaliana OX=3702 GN=TMN3 PE=2 SV=1	S	Function unknown	hypothetical protein PAHAL_E02547 [Panicum hallii]
Phyllostachys_edulis_newGene_14955	--	--	--	K00630|4.54392e-07|osa:4349502|K00630 glycerol-3-phosphate O-acyltransferase [EC:2.3.1.15] | (RefSeq) glycerol-3-phosphate acyltransferase, chloroplastic	Glycerolipid metabolism (ko00561);; Glycerophospholipid metabolism (ko00564)	--	--	--	Zeaxanthin epoxidase, chloroplastic OS=Oryza sativa subsp. japonica OX=39947 GN=ZEP PE=2 SV=1	I	Lipid transport and metabolism	Glycerol-3-phosphate acyltransferase chloroplastic [Zea mays]
Phyllostachys_edulis_newGene_14958	--	--	Molecular Function: solute:proton antiporter activity (GO:0015299);; Cellular Component: integral component of membrane (GO:0016021);; Biological Process: hydrogen ion transmembrane transport (GO:1902600);;	--	--	[P]	Inorganic ion transport and metabolism	--	K(+) efflux antiporter 4 OS=Arabidopsis thaliana OX=3702 GN=KEA4 PE=2 SV=2	P	Inorganic ion transport and metabolism	K(+) efflux antiporter 4 [Zea mays]
Phyllostachys_edulis_newGene_14959	--	--	Molecular Function: protein serine/threonine kinase activity (GO:0004674);; Molecular Function: ATP binding (GO:0005524);; Cellular Component: plasma membrane (GO:0005886);; Biological Process: protein phosphorylation (GO:0006468);; Biological Process: defense response (GO:0006952);; Cellular Component: plasmodesma (GO:0009506);;	--	--	--	--	--	Cell number regulator 13 OS=Zea mays OX=4577 GN=CNR13 PE=2 SV=1	S	Function unknown	hypothetical protein LOC_Os12g14670 [Oryza sativa Japonica Group]
Phyllostachys_edulis_newGene_14965	--	--	Biological Process: guard cell differentiation (GO:0010052);;	--	--	--	--	Epidermal patterning factor proteins	EPIDERMAL PATTERNING FACTOR-like protein 1 OS=Arabidopsis thaliana OX=3702 GN=EPFL1 PE=1 SV=1	S	Function unknown	PREDICTED: EPIDERMAL PATTERNING FACTOR-like protein 1 [Oryza brachyantha]
Phyllostachys_edulis_newGene_14966	--	--	Cellular Component: cytosol (GO:0005829);; Biological Process: regulation of transcription, DNA-templated (GO:0006355);; Biological Process: protein methylation (GO:0006479);; Molecular Function: histone-arginine N-methyltransferase activity (GO:0008469);; Molecular Function: protein-arginine omega-N asymmetric methyltransferase activity (GO:0035242);;	K11434|1.16203e-10|sita:101775605|K11434 type I protein arginine methyltransferase [EC:2.1.1.319] | (RefSeq) probable protein arginine N-methyltransferase 1	--	--	--	--	Probable protein arginine N-methyltransferase 1 OS=Oryza sativa subsp. japonica OX=39947 GN=PRMT1 PE=2 SV=1	S	Function unknown	probable protein arginine N-methyltransferase 1 [Setaria italica]
Phyllostachys_edulis_newGene_1497	--	--	--	--	--	--	--	--	--	--	--	--
Phyllostachys_edulis_newGene_1498	[G]	Carbohydrate transport and metabolism	Biological Process: pseudouridine synthesis (GO:0001522);; Molecular Function: RNA binding (GO:0003723);; Molecular Function: triose-phosphate isomerase activity (GO:0004807);; Biological Process: glycolytic process (GO:0006096);; Cellular Component: plastid (GO:0009536);; Molecular Function: pseudouridine synthase activity (GO:0009982);;	K07583|2.75063e-17|zma:100193157|K07583 tRNA pseudouridine synthase 10 [EC:5.4.99.-] | (RefSeq) GRMZM2G101383; uncharacterized LOC100193157	--	[G]	Carbohydrate transport and metabolism	--	Triosephosphate isomerase, chloroplastic OS=Secale cereale OX=4550 PE=1 SV=1	J	Translation, ribosomal structure and biogenesis	unknown [Zea mays]
Phyllostachys_edulis_newGene_14986	--	--	Molecular Function: cation transmembrane transporter activity (GO:0008324);; Cellular Component: integral component of membrane (GO:0016021);; Biological Process: cation transmembrane transport (GO:0098655);;	--	--	[P]	Inorganic ion transport and metabolism	--	Metal tolerance protein 7 OS=Oryza sativa subsp. japonica OX=39947 GN=MTP7 PE=2 SV=1	P	Inorganic ion transport and metabolism	hypothetical protein EUGRSUZ_F04469 [Eucalyptus grandis]
Phyllostachys_edulis_newGene_14995	--	--	--	--	--	--	--	--	FRIGIDA-like protein 4a OS=Arabidopsis thaliana OX=3702 GN=FRL4A PE=2 SV=1	S	Function unknown	uncharacterized protein LOC109745641 [Aegilops tauschii subsp. tauschii]
Phyllostachys_edulis_newGene_1500	--	--	--	--	--	--	--	--	--	--	--	--
Phyllostachys_edulis_newGene_15000	--	--	Cellular Component: integral component of membrane (GO:0016021);;	K20367|4.8003e-25|zma:100193691|K20367 endoplasmic reticulum-Golgi intermediate compartment protein 3 | (RefSeq) GRMZM2G161019; DUF1692 domain, endoplasmic reticulum vescicle transporter protein	--	[U]	Intracellular trafficking, secretion, and vesicular transport	Endoplasmic Reticulum-Golgi Intermediate Compartment (ERGIC)	--	U	Intracellular trafficking, secretion, and vesicular transport	Endoplasmic reticulum vesicle transporter protein [Zea mays]
Phyllostachys_edulis_newGene_15001	--	--	--	--	--	--	--	GRF zinc finger	--	--	--	hypothetical protein TRIUR3_20150 [Triticum urartu]
Phyllostachys_edulis_newGene_15008	[G]	Carbohydrate transport and metabolism	Cellular Component: mitochondrion (GO:0005739);;	--	--	--	--	Domain of unknown function (DUF1719);; Alkaline and neutral invertase	Alkaline/neutral invertase CINV1 OS=Arabidopsis thaliana OX=3702 GN=CINV1 PE=1 SV=1	S	Function unknown	PREDICTED: uncharacterized protein LOC4342282 isoform X3 [Oryza sativa Japonica Group]
Phyllostachys_edulis_newGene_15009	--	--	Biological Process: maturation of SSU-rRNA from tricistronic rRNA transcript (SSU-rRNA, 5.8S rRNA, LSU-rRNA) (GO:0000462);; Cellular Component: nucleolus (GO:0005730);; Cellular Component: integral component of membrane (GO:0016021);; Cellular Component: 90S preribosome (GO:0030686);; Cellular Component: small-subunit processome (GO:0032040);;	K14768|5.38665e-79|bdi:100821902|K14768 U3 small nucleolar RNA-associated protein 7 | (RefSeq) probable U3 small nucleolar RNA-associated protein 7	--	[A]	RNA processing and modification	--	--	S	Function unknown	PREDICTED: probable U3 small nucleolar RNA-associated protein 7 [Brachypodium distachyon]
Phyllostachys_edulis_newGene_15016	--	--	Molecular Function: transcription factor activity, sequence-specific DNA binding (GO:0003700);; Biological Process: regulation of transcription, DNA-templated (GO:0006355);; Molecular Function: zinc ion binding (GO:0008270);; Cellular Component: plastid (GO:0009536);; Molecular Function: transferase activity (GO:0016740);; Molecular Function: sequence-specific DNA binding (GO:0043565);;	--	--	[BT]	Chromatin structure and dynamics;; Signal transduction mechanisms	--	F-box protein At5g06550 OS=Arabidopsis thaliana OX=3702 GN=At5g06550 PE=2 SV=1	S	Function unknown	hypothetical protein OsI_36550 [Oryza sativa Indica Group]
Phyllostachys_edulis_newGene_15032	--	--	--	--	--	--	--	Protein of unknown function (DUF295)	--	S	Function unknown	hypothetical protein [Oryza sativa Japonica Group]
Phyllostachys_edulis_newGene_15041	--	--	--	--	--	--	--	--	--	--	--	--
Phyllostachys_edulis_newGene_15042	--	--	--	--	--	--	--	--	--	--	--	uncharacterized protein LOC109747110 [Aegilops tauschii subsp. tauschii]
Phyllostachys_edulis_newGene_15048	--	--	Cellular Component: mitochondrial inner membrane (GO:0005743);; Biological Process: tricarboxylic acid cycle (GO:0006099);; Cellular Component: integral component of membrane (GO:0016021);; Cellular Component: respiratory chain complex II (GO:0045273);;	--	--	--	--	--	Succinate dehydrogenase subunit 7, mitochondrial OS=Oryza sativa subsp. japonica OX=39947 GN=SDH7 PE=1 SV=1	S	Function unknown	PREDICTED: succinate dehydrogenase subunit 7, mitochondrial-like [Brachypodium distachyon]
Phyllostachys_edulis_newGene_15049	--	--	Cellular Component: plastid (GO:0009536);;	--	--	--	--	--	--	--	--	hypothetical protein BVC80_8595g9 [Macleaya cordata]
Phyllostachys_edulis_newGene_15050	[G]	Carbohydrate transport and metabolism	Molecular Function: nucleic acid binding (GO:0003676);; Biological Process: DNA metabolic process (GO:0006259);;	--	--	[R]	General function prediction only	gag-polypeptide of LTR copia-type;; Zinc knuckle;; Reverse transcriptase (RNA-dependent DNA polymerase);; Integrase core domain;; Integrase core domain	Retrovirus-related Pol polyprotein from transposon TNT 1-94 OS=Nicotiana tabacum OX=4097 PE=2 SV=1	L	Replication, recombination and repair	Retrovirus-related Pol polyprotein from transposon TNT 1-94 [Cajanus cajan]
Phyllostachys_edulis_newGene_15051	--	--	Cellular Component: exocyst (GO:0000145);; Biological Process: exocytosis (GO:0006887);;	K00895|8.62266e-10|pop:POPTR_0002s00490g|K00895 diphosphate-dependent phosphofructokinase [EC:2.7.1.90] | (RefSeq) POPTRDRAFT_550714; hypothetical protein	Glycolysis / Gluconeogenesis (ko00010);; Pentose phosphate pathway (ko00030);; Fructose and mannose metabolism (ko00051)	--	--	--	Pyrophosphate--fructose 6-phosphate 1-phosphotransferase subunit alpha OS=Ricinus communis OX=3988 GN=PFP-ALPHA PE=3 SV=1	S	Function unknown	H0723C07.3 [Oryza sativa]
Phyllostachys_edulis_newGene_15057	--	--	Molecular Function: protein serine/threonine kinase activity (GO:0004674);; Molecular Function: ATP binding (GO:0005524);; Cellular Component: plasma membrane (GO:0005886);; Biological Process: protein phosphorylation (GO:0006468);; Biological Process: defense response (GO:0006952);; Cellular Component: plasmodesma (GO:0009506);; Cellular Component: integral component of membrane (GO:0016021);; B…	--	--	--	--	Protein tyrosine kinase	Receptor-like serine/threonine-protein kinase SD1-8 OS=Arabidopsis thaliana OX=3702 GN=SD18 PE=1 SV=1	T	Signal transduction mechanisms	predicted protein [Hordeum vulgare subsp. vulgare]
Phyllostachys_edulis_newGene_1506	--	--	Cellular Component: membrane (GO:0016020);;	--	--	[V]	Defense mechanisms	TB2/DP1, HVA22 family	HVA22-like protein i OS=Arabidopsis thaliana OX=3702 GN=HVA22I PE=2 SV=2	U	Intracellular trafficking, secretion, and vesicular transport	hypothetical protein BRADI_3g22620v3 [Brachypodium distachyon]
Phyllostachys_edulis_newGene_15078	--	--	Cellular Component: nucleus (GO:0005634);; Cellular Component: mitochondrion (GO:0005739);; Cellular Component: Golgi apparatus (GO:0005794);; Cellular Component: cytosol (GO:0005829);; Cellular Component: integral component of membrane (GO:0016021);; Molecular Function: heat shock protein binding (GO:0031072);; Biological Process: seed development (GO:0048316);; Biological Process: cellular heat…	K19765|6.69697e-17|dosa:Os09t0375100-01|K19765 heat shock factor-binding protein 1 | (RAP-DB) Os09g0375100; Heat shock factor-binding protein 1.	--	--	--	Heat shock factor binding protein 1	--	S	Function unknown	unknown [Zea mays]
Phyllostachys_edulis_newGene_1508	--	--	--	--	--	--	--	--	--	--	--	--
Phyllostachys_edulis_newGene_15080	--	--	Molecular Function: nucleic acid binding (GO:0003676);; Biological Process: DNA integration (GO:0015074);;	--	--	--	--	gag-polypeptide of LTR copia-type	--	L	Replication, recombination and repair	PH01B031C15.25 [Phyllostachys edulis]
Phyllostachys_edulis_newGene_15085	--	--	--	--	--	--	--	--	--	--	--	PH01B001G05.17 [Phyllostachys edulis]
Phyllostachys_edulis_newGene_15086	--	--	--	--	--	--	--	Plant mobile domain	Serine/threonine-protein phosphatase 7 long form homolog OS=Arabidopsis thaliana OX=3702 GN=MAIL3 PE=2 SV=1	--	--	PREDICTED: serine/threonine-protein phosphatase 7 long form homolog isoform X1 [Oryza sativa Japonica Group]
Phyllostachys_edulis_newGene_15087	--	--	Cellular Component: mitochondrion (GO:0005739);; Biological Process: primary metabolic process (GO:0044238);; Biological Process: cellular macromolecule metabolic process (GO:0044260);;	--	--	--	--	Plant mobile domain	Serine/threonine-protein phosphatase 7 long form homolog OS=Arabidopsis thaliana OX=3702 GN=MAIL3 PE=2 SV=1	--	--	transposon protein, putative, Mutator sub-class [Oryza sativa Japonica Group]
Phyllostachys_edulis_newGene_15093	--	--	Cellular Component: mitochondrion (GO:0005739);; Molecular Function: metal ion binding (GO:0046872);;	--	--	--	--	--	--	--	--	uncharacterized protein LOC101779108 [Setaria italica]
Phyllostachys_edulis_newGene_15095	--	--	--	--	--	--	--	zinc-finger of the FCS-type, C2-C2	--	S	Function unknown	hypothetical protein BAE44_0007644 [Dichanthelium oligosanthes]
Phyllostachys_edulis_newGene_15096	--	--	Molecular Function: microtubule motor activity (GO:0003777);; Molecular Function: ATP binding (GO:0005524);; Cellular Component: microtubule (GO:0005874);; Biological Process: microtubule-based movement (GO:0007018);; Molecular Function: microtubule binding (GO:0008017);;	K10401|1.14039e-15|bdi:100833292|K10401 kinesin family member 18/19 | (RefSeq) kinesin-like protein KIF22	--	--	--	--	Kinesin-like protein KIN-6 OS=Oryza sativa subsp. japonica OX=39947 GN=KIN6 PE=2 SV=2	Z	Cytoskeleton	PREDICTED: kinesin-like protein KIF22 isoform X2 [Brachypodium distachyon]
Phyllostachys_edulis_newGene_15097	--	--	Molecular Function: nucleic acid binding (GO:0003676);; Molecular Function: zinc ion binding (GO:0008270);;	--	--	--	--	MULE transposase domain;; Plant mobile domain;; Plant mobile domain	Serine/threonine-protein phosphatase 7 long form homolog OS=Arabidopsis thaliana OX=3702 GN=MAIL3 PE=2 SV=1	--	--	PH01B019A14.14 [Phyllostachys edulis]
Phyllostachys_edulis_newGene_15102	--	--	--	--	--	--	--	--	--	--	--	--
Phyllostachys_edulis_newGene_15109	--	--	--	--	--	--	--	--	--	--	--	--
Phyllostachys_edulis_newGene_15110	--	--	Molecular Function: protein serine/threonine kinase activity (GO:0004674);; Molecular Function: ATP binding (GO:0005524);; Biological Process: protein phosphorylation (GO:0006468);;	--	--	[G]	Carbohydrate transport and metabolism	--	Shaggy-related protein kinase gamma OS=Arabidopsis thaliana OX=3702 GN=ASK3 PE=1 SV=1	T	Signal transduction mechanisms	Glycogen synthase kinase-3 MsK-3 [Zea mays]
Phyllostachys_edulis_newGene_15115	--	--	--	--	--	--	--	--	--	--	--	--
Phyllostachys_edulis_newGene_15117	--	--	Molecular Function: DNA binding (GO:0003677);; Molecular Function: catalytic activity (GO:0003824);; Cellular Component: cytosol (GO:0005829);; Molecular Function: metal ion binding (GO:0046872);;	--	--	[S]	Function unknown	Protein similar to CwfJ C-terminus 1;; Protein similar to CwfJ C-terminus 2;; Zinc finger C-x8-C-x5-C-x3-H type (and similar)	Zinc finger CCCH domain-containing protein 59 OS=Oryza sativa subsp. japonica OX=39947 GN=Os09g0364000 PE=2 SV=1	S	Function unknown	PREDICTED: zinc finger CCCH domain-containing protein 59 isoform X1 [Brachypodium distachyon]
Phyllostachys_edulis_newGene_15118	--	--	--	--	--	--	--	--	--	--	--	--
Phyllostachys_edulis_newGene_15121	--	--	Cellular Component: mitochondrion (GO:0005739);; Cellular Component: integral component of membrane (GO:0016021);;	--	--	--	--	--	Early nodulin-93 OS=Glycine max OX=3847 PE=2 SV=1	S	Function unknown	early nodulin-93 [Sorghum bicolor]
Phyllostachys_edulis_newGene_15133	--	--	--	--	--	--	--	--	--	--	--	--
Phyllostachys_edulis_newGene_15137	--	--	Cellular Component: endoplasmic reticulum (GO:0005783);; Cellular Component: plasma membrane (GO:0005886);; Biological Process: proteolysis (GO:0006508);; Molecular Function: zinc ion binding (GO:0008270);; Cellular Component: organelle membrane (GO:0031090);; Molecular Function: peptide binding (GO:0042277);; Biological Process: peptide catabolic process (GO:0043171);; Molecular Function: metall…	--	--	[EO]	Amino acid transport and metabolism;; Posttranslational modification, protein turnover, chaperones	ERAP1-like C-terminal domain	Aminopeptidase M1-C OS=Oryza sativa subsp. japonica OX=39947 GN=Os09g0362500 PE=2 SV=2	E	Amino acid transport and metabolism	putative puromycin-sensitive aminopeptidase; metalloproteinase MP100 [Oryza sativa Japonica Group]
Phyllostachys_edulis_newGene_15140	--	--	--	--	--	--	--	--	--	--	--	--
Phyllostachys_edulis_newGene_15141	--	--	--	--	--	--	--	--	--	--	--	hypothetical protein OsI_31055 [Oryza sativa Indica Group]
Phyllostachys_edulis_newGene_15145	--	--	--	--	--	--	--	F-box-like;; F-box domain	--	S	Function unknown	PREDICTED: F-box/SPRY domain-containing protein 1-like [Brachypodium distachyon]
Phyllostachys_edulis_newGene_15149	--	--	--	--	--	--	--	--	--	S	Function unknown	PREDICTED: uncharacterized protein LOC102719228 [Oryza brachyantha]
Phyllostachys_edulis_newGene_15172	[X]	Mobilome: prophages, transposons	Molecular Function: RNA binding (GO:0003723);; Molecular Function: tRNA (guanine-N2-)-methyltransferase activity (GO:0004809);; Molecular Function: ATP binding (GO:0005524);; Cellular Component: mitochondrion (GO:0005739);; Cellular Component: chloroplast (GO:0009507);; Biological Process: DNA integration (GO:0015074);; Molecular Function: ATPase activity (GO:0016887);; Biological Process: tRNA m…	--	--	[R]	General function prediction only	Reverse transcriptase (RNA-dependent DNA polymerase);; Leucine Rich repeats (2 copies);; Leucine rich repeat;; Leucine Rich Repeat	Retrovirus-related Pol polyprotein from transposon RE1 OS=Arabidopsis thaliana OX=3702 GN=RE1 PE=2 SV=1	L	Replication, recombination and repair	PH01B001I13.11 [Phyllostachys edulis]
Phyllostachys_edulis_newGene_15177	--	--	Molecular Function: ATP binding (GO:0005524);; Cellular Component: integral component of membrane (GO:0016021);; Molecular Function: ATPase activity, coupled to transmembrane movement of substances (GO:0042626);; Biological Process: transmembrane transport (GO:0055085);;	K05658|1.97295e-17|zma:103650682|K05658 ATP-binding cassette, subfamily B (MDR/TAP), member 1 [EC:3.6.3.44] | (RefSeq) ABC transporter B family member 20-like	ABC transporters (ko02010)	[Q]	Secondary metabolites biosynthesis, transport and catabolism	--	ABC transporter B family member 20 OS=Arabidopsis thaliana OX=3702 GN=ABCB20 PE=1 SV=1	V	Defense mechanisms	hypothetical protein PAHAL_E00366 [Panicum hallii]
Phyllostachys_edulis_newGene_15178	--	--	Molecular Function: ATP binding (GO:0005524);; Cellular Component: integral component of membrane (GO:0016021);; Molecular Function: ATPase activity, coupled to transmembrane movement of substances (GO:0042626);; Biological Process: transmembrane transport (GO:0055085);;	K05658|5.0919e-18|zma:103650682|K05658 ATP-binding cassette, subfamily B (MDR/TAP), member 1 [EC:3.6.3.44] | (RefSeq) ABC transporter B family member 20-like	ABC transporters (ko02010)	[Q]	Secondary metabolites biosynthesis, transport and catabolism	--	ABC transporter B family member 20 OS=Arabidopsis thaliana OX=3702 GN=ABCB20 PE=1 SV=1	V	Defense mechanisms	hypothetical protein PAHAL_E00366 [Panicum hallii]
Phyllostachys_edulis_newGene_15179	--	--	Cellular Component: cytoplasmic part (GO:0044444);;	--	--	--	--	--	--	S	Function unknown	PREDICTED: uncharacterized protein LOC100830278 isoform X1 [Brachypodium distachyon]
Phyllostachys_edulis_newGene_15190	--	--	Molecular Function: alpha-amylase activity (GO:0004556);; Molecular Function: calcium ion binding (GO:0005509);; Biological Process: carbohydrate metabolic process (GO:0005975);;	K01176|5.90624e-12|sbi:SORBI_02g023250|K01176 alpha-amylase [EC:3.2.1.1] | (RefSeq) SORBIDRAFT_02g023250, Sb02g023250; hypothetical protein	Starch and sucrose metabolism (ko00500)	[G]	Carbohydrate transport and metabolism	--	Alpha-amylase isozyme 3C OS=Oryza sativa subsp. japonica OX=39947 GN=AMY1.7 PE=2 SV=2	T	Signal transduction mechanisms	alpha-amylase isozyme 2A [Sorghum bicolor]
Phyllostachys_edulis_newGene_15217	--	--	Molecular Function: methenyltetrahydrofolate cyclohydrolase activity (GO:0004477);; Molecular Function: methylenetetrahydrofolate dehydrogenase (NADP+) activity (GO:0004488);; Cellular Component: cytosol (GO:0005829);; Biological Process: one-carbon metabolic process (GO:0006730);; Biological Process: folic acid-containing compound biosynthetic process (GO:0009396);; Biological Process: oxidation…	--	--	--	--	--	--	H	Coenzyme transport and metabolism	Bifunctional protein FolD 1, mitochondrial [Dichanthelium oligosanthes]
Phyllostachys_edulis_newGene_15218	--	--	Cellular Component: mitochondrion (GO:0005739);;	--	--	[R]	General function prediction only	--	Pentatricopeptide repeat-containing protein At5g16860 OS=Arabidopsis thaliana OX=3702 GN=PCMP-H92 PE=2 SV=1	S	Function unknown	PREDICTED: pentatricopeptide repeat-containing protein At1g31430-like [Brachypodium distachyon]
Phyllostachys_edulis_newGene_15220	--	--	--	--	--	--	--	--	--	--	--	--
Phyllostachys_edulis_newGene_1523	--	--	--	--	--	--	--	--	--	--	--	--
Phyllostachys_edulis_newGene_15236	--	--	--	--	--	--	--	--	--	S	Function unknown	PREDICTED: uncharacterized protein LOC102716003 [Oryza brachyantha]
Phyllostachys_edulis_newGene_15237	--	--	--	--	--	--	--	--	--	S	Function unknown	PREDICTED: protein CROWDED NUCLEI 1 [Oryza sativa Japonica Group]
Phyllostachys_edulis_newGene_15244	--	--	Cellular Component: mitochondrion (GO:0005739);; Cellular Component: cytosol (GO:0005829);; Molecular Function: zinc ion binding (GO:0008270);; Molecular Function: ligase activity (GO:0016874);; Cellular Component: precatalytic spliceosome (GO:0071011);;	K12846|1.42915e-29|osa:4329300|K12846 U4/U6.U5 tri-snRNP-associated protein 3 | (RefSeq) U4/U6.U5 small nuclear ribonucleoprotein 27 kDa protein	Spliceosome (ko03040)	[R]	General function prediction only	Protein of unknown function (DUF1777)	--	S	Function unknown	PREDICTED: U4/U6.U5 small nuclear ribonucleoprotein 27 kDa protein [Oryza sativa Japonica Group]
Phyllostachys_edulis_newGene_15252	--	--	Biological Process: protein polyubiquitination (GO:0000209);; Molecular Function: zinc ion binding (GO:0008270);; Biological Process: protein ubiquitination involved in ubiquitin-dependent protein catabolic process (GO:0042787);; Biological Process: proteasome-mediated ubiquitin-dependent protein catabolic process (GO:0043161);; Molecular Function: ubiquitin protein ligase activity (GO:0061630);;	K19043|2.91151e-26|bdi:100833434|K19043 E3 ubiquitin-protein ligase RHF [EC:2.3.2.27] | (RefSeq) E3 ubiquitin-protein ligase RHF2A	--	--	--	--	E3 ubiquitin-protein ligase RHF2A OS=Arabidopsis thaliana OX=3702 GN=RHF2A PE=2 SV=1	O	Posttranslational modification, protein turnover, chaperones	PREDICTED: E3 ubiquitin-protein ligase RHF2A isoform X2 [Brachypodium distachyon]
Phyllostachys_edulis_newGene_15261	--	--	--	--	--	--	--	--	--	--	--	--
Phyllostachys_edulis_newGene_15262	--	--	--	--	--	--	--	--	--	--	--	--
Phyllostachys_edulis_newGene_1527	--	--	Molecular Function: phosphoprotein phosphatase activity (GO:0004721);; Biological Process: transcription, DNA-templated (GO:0006351);; Cellular Component: plastid (GO:0009536);; Biological Process: dephosphorylation (GO:0016311);;	--	--	--	--	--	--	K	Transcription	CTD small phosphatase-like protein 2-A [Aegilops tauschii subsp. tauschii]
Phyllostachys_edulis_newGene_15273	--	--	--	--	--	--	--	--	--	--	--	--
Phyllostachys_edulis_newGene_15277	--	--	--	K00454|1.9216e-06|bdi:100829163|K00454 lipoxygenase [EC:1.13.11.12] | (RefSeq) probable lipoxygenase 6	Linoleic acid metabolism (ko00591);; alpha-Linolenic acid metabolism (ko00592)	--	--	--	Probable lipoxygenase 6 OS=Oryza sativa subsp. japonica OX=39947 GN=Os03g0179900 PE=2 SV=2	--	--	--
Phyllostachys_edulis_newGene_15281	--	--	--	--	--	--	--	--	--	--	--	--
Phyllostachys_edulis_newGene_15282	--	--	--	--	--	--	--	--	--	--	--	PH01B001G05.7 [Phyllostachys edulis]
Phyllostachys_edulis_newGene_15284	--	--	--	--	--	--	--	--	--	--	--	--
Phyllostachys_edulis_newGene_15314	--	--	--	--	--	--	--	--	--	--	--	--
Phyllostachys_edulis_newGene_15339	--	--	Cellular Component: integral component of membrane (GO:0016021);;	--	--	--	--	--	CBS domain-containing protein CBSCBSPB3 OS=Arabidopsis thaliana OX=3702 GN=CBSCBSPB3 PE=1 SV=1	S	Function unknown	hypothetical protein SETIT_000483mg [Setaria italica]
Phyllostachys_edulis_newGene_1534	--	--	--	--	--	--	--	--	--	S	Function unknown	PH01B001I13.5 [Phyllostachys edulis]
Phyllostachys_edulis_newGene_15348	--	--	--	--	--	--	--	--	--	--	--	--
Phyllostachys_edulis_newGene_15349	--	--	--	--	--	--	--	--	--	--	--	--
Phyllostachys_edulis_newGene_15364	--	--	--	--	--	--	--	--	--	--	--	--
Phyllostachys_edulis_newGene_15369	--	--	--	--	--	--	--	--	--	--	--	--
Phyllostachys_edulis_newGene_15373	--	--	--	K08869|1.93037e-14|sita:101774642|K08869 aarF domain-containing kinase | (RefSeq) uncharacterized protein sll0005	--	--	--	--	--	S	Function unknown	uncharacterized protein LOC101774642 [Setaria italica]
Phyllostachys_edulis_newGene_15374	--	--	--	--	--	[D]	Cell cycle control, cell division, chromosome partitioning	Helitron helicase-like domain at N-terminus	--	L	Replication, recombination and repair	uncharacterized protein LOC110888349 [Helianthus annuus]
Phyllostachys_edulis_newGene_15375	--	--	Molecular Function: nucleotide binding (GO:0000166);; Cellular Component: membrane (GO:0016020);;	--	--	[Q]	Secondary metabolites biosynthesis, transport and catabolism	ABC-2 type transporter;; C2H2-type zinc finger;; ABC-2 type transporter	ABC transporter G family member 45 OS=Oryza sativa subsp. japonica OX=39947 GN=ABCG45 PE=2 SV=2	V	Defense mechanisms	PREDICTED: ABC transporter G family member 45 [Oryza brachyantha]
Phyllostachys_edulis_newGene_15377	--	--	--	--	--	--	--	--	--	--	--	--
Phyllostachys_edulis_newGene_15379	--	--	Molecular Function: nucleic acid binding (GO:0003676);; Molecular Function: metal ion binding (GO:0046872);;	--	--	[R]	General function prediction only	--	Zinc finger protein WIP2 OS=Arabidopsis thaliana OX=3702 GN=WIP2 PE=1 SV=1	S	Function unknown	zinc finger protein WIP2-like [Aegilops tauschii subsp. tauschii]
Phyllostachys_edulis_newGene_15383	--	--	--	--	--	--	--	--	--	--	--	--
Phyllostachys_edulis_newGene_15390	--	--	Molecular Function: dimethylallyltranstransferase activity (GO:0004161);; Molecular Function: geranyltranstransferase activity (GO:0004337);; Cellular Component: cytosol (GO:0005829);; Biological Process: farnesyl diphosphate biosynthetic process (GO:0045337);;	K00787|1.58316e-47|obr:102717148|K00787 farnesyl diphosphate synthase [EC:2.5.1.1 2.5.1.10] | (RefSeq) farnesyl pyrophosphate synthase 2-like	Terpenoid backbone biosynthesis (ko00900)	[H]	Coenzyme transport and metabolism	Polyprenyl synthetase;; Polyprenyl synthetase	Farnesyl pyrophosphate synthase 2 OS=Arabidopsis thaliana OX=3702 GN=FPS2 PE=2 SV=1	H	Coenzyme transport and metabolism	OSIGBa0158D24.4 [Oryza sativa]
Phyllostachys_edulis_newGene_15397	--	--	Molecular Function: RNA binding (GO:0003723);; Molecular Function: catalytic activity (GO:0003824);; Cellular Component: mitochondrion (GO:0005739);; Biological Process: DNA metabolic process (GO:0006259);; Biological Process: cellular macromolecule biosynthetic process (GO:0034645);; Biological Process: cellular nitrogen compound biosynthetic process (GO:0044271);;	--	--	[R]	General function prediction only	--	--	L	Replication, recombination and repair	OSJNBb0069N01.1 [Oryza sativa Japonica Group]
Phyllostachys_edulis_newGene_15406	--	--	--	--	--	--	--	--	--	--	--	--
Phyllostachys_edulis_newGene_15410	--	--	Molecular Function: binding (GO:0005488);; Cellular Component: mitochondrion (GO:0005739);; Cellular Component: plastid (GO:0009536);;	--	--	--	--	--	--	--	--	hypothetical protein OsI_11829 [Oryza sativa Indica Group]
Phyllostachys_edulis_newGene_15411	--	--	--	--	--	--	--	--	--	--	--	--
Phyllostachys_edulis_newGene_15412	--	--	--	--	--	--	--	--	--	--	--	--
Phyllostachys_edulis_newGene_15413	--	--	--	--	--	--	--	--	--	--	--	--
Phyllostachys_edulis_newGene_1542	--	--	--	--	--	--	--	Retrotransposon gag protein	--	--	--	retrotransposon, putative, centromere-specific [Oryza sativa Japonica Group]
Phyllostachys_edulis_newGene_15426	--	--	--	--	--	--	--	--	--	S	Function unknown	unknown protein [Oryza sativa Japonica Group]
Phyllostachys_edulis_newGene_15429	--	--	--	K07466|1.19464e-17|osa:4327373|K07466 replication factor A1 | (RefSeq) P0031D11.8; replication protein A 70 kDa DNA-binding subunit B-like	DNA replication (ko03030);; Nucleotide excision repair (ko03420);; Mismatch repair (ko03430);; Homologous recombination (ko03440)	--	--	--	--	--	--	hypothetical protein SETIT_007859mg [Setaria italica]
Phyllostachys_edulis_newGene_1543	--	--	Cellular Component: cell wall (GO:0005618);; Cellular Component: nucleolus (GO:0005730);; Cellular Component: mitochondrial proton-transporting ATP synthase complex (GO:0005753);; Molecular Function: zinc ion binding (GO:0008270);; Cellular Component: chloroplast (GO:0009507);; Biological Process: ATP synthesis coupled proton transport (GO:0015986);; Cellular Component: proton-transporting ATP sy…	K02136|8.49502e-38|bdi:100834028|K02136 F-type H+-transporting ATPase subunit gamma | (RefSeq) ATP synthase subunit gamma, mitochondrial	Oxidative phosphorylation (ko00190)	[C]	Energy production and conversion	ATP synthase	ATP synthase subunit gamma, mitochondrial OS=Arabidopsis thaliana OX=3702 GN=ATPC PE=1 SV=1	C	Energy production and conversion	ATP synthase subunit gamma, mitochondrial [Aegilops tauschii subsp. tauschii]
Phyllostachys_edulis_newGene_15435	--	--	--	--	--	--	--	--	--	--	--	--
Phyllostachys_edulis_newGene_15449	--	--	--	--	--	--	--	--	--	S	Function unknown	PREDICTED: uncharacterized protein LOC102714171 [Oryza brachyantha]
Phyllostachys_edulis_newGene_15453	--	--	Cellular Component: plasma membrane (GO:0005886);; Cellular Component: integral component of membrane (GO:0016021);;	--	--	--	--	Domain of unknown function (DUF588)	CASP-like protein 5B3 OS=Oryza sativa subsp. japonica OX=39947 GN=Os09g0249400 PE=2 SV=1	S	Function unknown	PREDICTED: CASP-like protein 5B3 [Oryza sativa Japonica Group]
Phyllostachys_edulis_newGene_15454	--	--	--	--	--	--	--	Plant mobile domain	--	--	--	uncharacterized protein LOC111256208 [Setaria italica]
Phyllostachys_edulis_newGene_1546	--	--	--	--	--	--	--	--	--	--	--	--
Phyllostachys_edulis_newGene_15464	--	--	--	--	--	--	--	--	--	--	--	--
Phyllostachys_edulis_newGene_15467	--	--	Molecular Function: phosphomevalonate kinase activity (GO:0004631);; Molecular Function: ATP binding (GO:0005524);; Biological Process: phosphorylation (GO:0016310);;	K00938|1.35579e-19|osa:4332275|K00938 phosphomevalonate kinase [EC:2.7.4.2] | (RefSeq) probable phosphomevalonate kinase	Terpenoid backbone biosynthesis (ko00900)	[I]	Lipid transport and metabolism	--	Phosphomevalonate kinase, peroxisomal OS=Arabidopsis thaliana OX=3702 GN=PMK PE=1 SV=1	I	Lipid transport and metabolism	PREDICTED: probable phosphomevalonate kinase isoform X2 [Oryza sativa Japonica Group]
Phyllostachys_edulis_newGene_1547	--	--	--	--	--	--	--	--	--	--	--	--
Phyllostachys_edulis_newGene_15484	[K]	Transcription	Molecular Function: RNA polymerase I activity (GO:0001054);; Molecular Function: DNA binding (GO:0003677);; Cellular Component: DNA-directed RNA polymerase I complex (GO:0005736);; Biological Process: transcription from RNA polymerase I promoter (GO:0006360);; Molecular Function: zinc ion binding (GO:0008270);; Cellular Component: plasmodesma (GO:0009506);;	K02999|0|obr:102721283|K02999 DNA-directed RNA polymerase I subunit RPA1 [EC:2.7.7.6] | (RefSeq) DNA-directed RNA polymerase I subunit 1	Purine metabolism (ko00230);; Pyrimidine metabolism (ko00240);; RNA polymerase (ko03020)	[K]	Transcription	RNA polymerase Rpb1, domain 5;; RNA polymerase Rpb1, domain 4	DNA-directed RNA polymerase I subunit 1 OS=Arabidopsis thaliana OX=3702 GN=NRPA1 PE=3 SV=1	K	Transcription	PREDICTED: DNA-directed RNA polymerase I subunit 1 [Oryza brachyantha]
Phyllostachys_edulis_newGene_1549	--	--	--	--	--	--	--	--	--	--	--	hypothetical protein [Phyllostachys edulis]
Phyllostachys_edulis_newGene_15495	[K]	Transcription	Molecular Function: RNA polymerase I activity (GO:0001054);; Molecular Function: DNA binding (GO:0003677);; Cellular Component: DNA-directed RNA polymerase I complex (GO:0005736);; Biological Process: transcription from RNA polymerase I promoter (GO:0006360);; Molecular Function: zinc ion binding (GO:0008270);; Cellular Component: plasmodesma (GO:0009506);;	K02999|3.02697e-77|obr:102721283|K02999 DNA-directed RNA polymerase I subunit RPA1 [EC:2.7.7.6] | (RefSeq) DNA-directed RNA polymerase I subunit 1	Purine metabolism (ko00230);; Pyrimidine metabolism (ko00240);; RNA polymerase (ko03020)	[K]	Transcription	RNA polymerase Rpb1, domain 2	DNA-directed RNA polymerase I subunit 1 OS=Arabidopsis thaliana OX=3702 GN=NRPA1 PE=3 SV=1	K	Transcription	putative RNA polymerase A(I) large subunit, partial [Oryza minuta]
Phyllostachys_edulis_newGene_1550	--	--	--	--	--	--	--	--	--	--	--	--
Phyllostachys_edulis_newGene_15509	--	--	--	--	--	--	--	--	--	--	--	--
Phyllostachys_edulis_newGene_15516	--	--	--	--	--	--	--	--	--	--	--	--
Phyllostachys_edulis_newGene_15527	--	--	--	--	--	--	--	--	--	--	--	--
Phyllostachys_edulis_newGene_15544	[T]	Signal transduction mechanisms	Molecular Function: protein serine/threonine kinase activity (GO:0004674);; Molecular Function: ATP binding (GO:0005524);; Cellular Component: plasma membrane (GO:0005886);; Biological Process: protein phosphorylation (GO:0006468);; Biological Process: defense response (GO:0006952);; Cellular Component: plasmodesma (GO:0009506);; Cellular Component: integral component of membrane (GO:0016021);; B…	--	--	--	--	Protein tyrosine kinase;; Protein kinase domain	G-type lectin S-receptor-like serine/threonine-protein kinase At1g61370 OS=Arabidopsis thaliana OX=3702 GN=At1g61370 PE=3 SV=2	T	Signal transduction mechanisms	G-type lectin S-receptor-like serine/threonine-protein kinase B120 isoform X1 [Aegilops tauschii subsp. tauschii]
Phyllostachys_edulis_newGene_15547	--		Biological Process: response to hypoxia (GO:0001666);; Molecular Function: protein serine/threonine kinase activity (GO:0004674);; Molecular Function: ATP binding (GO:0005524);; Cellular Component: endoplasmic reticulum membrane (GO:0005789);; Biological Process: gibberellin biosynthetic process (GO:0009686);; Biological Process: response to ethylene (GO:0009723);; Biological Process: response to…	K14510|2.05253e-43|osa:9270313|K14510 serine/threonine-protein kinase CTR1 [EC:2.7.11.1] | (RefSeq) OJ1155_H10.17; serine/threonine-protein kinase CTR1	--	[T]	Signal transduction mechanisms	Protein tyrosine kinase;; Protein kinase domain	Serine/threonine-protein kinase CTR1 OS=Arabidopsis thaliana OX=3702 GN=CTR1 PE=1 SV=1	T	Signal transduction mechanisms	hypothetical protein OsJ_30383 [Oryza sativa Japonica Group]
Phyllostachys_edulis_newGene_1555	--	--	--	--	--	--	--	--	--	S	Function unknown	PREDICTED: uncharacterized protein LOC4348457 [Oryza sativa Japonica Group]
Phyllostachys_edulis_newGene_15554	--	--	--	--	--	--	--	--	--	--	--	--
Phyllostachys_edulis_newGene_15562	[O]	Posttranslational modification, protein turnover, chaperones	Molecular Function: ATP binding (GO:0005524);; Cellular Component: mitochondrial matrix (GO:0005759);; Biological Process: response to unfolded protein (GO:0006986);; Cellular Component: chloroplast (GO:0009507);; Molecular Function: transition metal ion binding (GO:0046914);; Molecular Function: unfolded protein binding (GO:0051082);; Biological Process: chaperone mediated protein folding requir…	K04078|5.12194e-25|sbi:SORBI_04g035040|K04078 chaperonin GroES | (RefSeq) SORBIDRAFT_04g035040, Sb04g035040; hypothetical protein	--	[O]	Posttranslational modification, protein turnover, chaperones	Chaperonin 10 Kd subunit;; Chaperonin 10 Kd subunit	20 kDa chaperonin, chloroplastic OS=Arabidopsis thaliana OX=3702 GN=CPN20 PE=1 SV=2	O	Posttranslational modification, protein turnover, chaperones	hypothetical protein POPTR_006G138600v3 [Populus trichocarpa]
Phyllostachys_edulis_newGene_15563	--	--	--	--	--	--	--	--	--	--	--	--
Phyllostachys_edulis_newGene_15565	--	--	--	--	--	--	--	--	--	--	--	--
Phyllostachys_edulis_newGene_15567	--	--	--	--	--	--	--	--	--	--	--	--
Phyllostachys_edulis_newGene_15569	--	--	Molecular Function: binding (GO:0005488);;	--	--	--	--	--	--	S	Function unknown	hypothetical protein OsI_32690 [Oryza sativa Indica Group]
Phyllostachys_edulis_newGene_15570	--	--	Molecular Function: actin binding (GO:0003779);; Cellular Component: vacuolar membrane (GO:0005774);; Cellular Component: nuclear membrane (GO:0031965);;	--	--	--	--	KIP1-like protein	Protein NETWORKED 3A OS=Arabidopsis thaliana OX=3702 GN=NET3A PE=2 SV=1	S	Function unknown	PREDICTED: protein NETWORKED 3C isoform X1 [Elaeis guineensis]
Phyllostachys_edulis_newGene_15573	[QR]	Secondary metabolites biosynthesis, transport and catabolism;; General function prediction only	--	--	--	--	--	--	--	S	Function unknown	PREDICTED: uncharacterized protein LOC4344221 [Oryza sativa Japonica Group]
Phyllostachys_edulis_newGene_15578	--	--	--	--	--	--	--	--	--	--	--	--
Phyllostachys_edulis_newGene_1559	--	--	--	--	--	--	--	--	--	--	--	--
Phyllostachys_edulis_newGene_15592	--	--	--	--	--	--	--	--	--	--	--	--
Phyllostachys_edulis_newGene_15599	--	--	Molecular Function: nucleotide binding (GO:0000166);; Molecular Function: nucleic acid binding (GO:0003676);;	K14396|6.19097e-13|bdi:100843138|K14396 polyadenylate-binding protein 2 | (RefSeq) polyadenylate-binding protein 2	mRNA surveillance pathway (ko03015)	--	--	--	--	S	Function unknown	Polyadenylate-binding protein 3 [Zea mays]
Phyllostachys_edulis_newGene_15601	--	--	--	--	--	--	--	--	--	--	--	--
Phyllostachys_edulis_newGene_15609	--	--	--	--	--	--	--	--	--	--	--	--
Phyllostachys_edulis_newGene_15627	--	--	Molecular Function: binding (GO:0005488);; Biological Process: primary metabolic process (GO:0044238);; Biological Process: cellular macromolecule metabolic process (GO:0044260);;	--	--	[R]	General function prediction only	--	--	L	Replication, recombination and repair	retrotransposon protein, putative, Ty1-copia subclass [Oryza sativa Japonica Group]
Phyllostachys_edulis_newGene_15629	--	--	Cellular Component: integral component of mitochondrial inner membrane (GO:0031305);; Biological Process: mitochondrial respiratory chain complex IV assembly (GO:0033617);; Cellular Component: mitochondrial respiratory chain supercomplex (GO:0097249);;	--	--	--	--	--	--	S	Function unknown	PREDICTED: uncharacterized protein LOC4344259 [Oryza sativa Japonica Group]
Phyllostachys_edulis_newGene_15630	--	--	Biological Process: regulation of transcription, DNA-templated (GO:0006355);; Molecular Function: zinc ion binding (GO:0008270);;	K17604|2.94652e-148|bdi:100845893|K17604 zinc finger SWIM domain-containing protein 3 | (RefSeq) protein FAR1-RELATED SEQUENCE 5-like	--	--	--	MULE transposase domain	Protein FAR1-RELATED SEQUENCE 5 OS=Arabidopsis thaliana OX=3702 GN=FRS5 PE=1 SV=1	S	Function unknown	protein FAR1-RELATED SEQUENCE 5-like [Aegilops tauschii subsp. tauschii]
Phyllostachys_edulis_newGene_15637	--	--	--	--	--	--	--	--	--	--	--	PH01B001I13.22 [Phyllostachys edulis]
Phyllostachys_edulis_newGene_15659	--	--	Cellular Component: mitochondrion (GO:0005739);; Cellular Component: integral component of membrane (GO:0016021);;	--	--	--	--	--	Ubiquinol-cytochrome c reductase complex 6.7 kDa protein OS=Solanum tuberosum OX=4113 PE=1 SV=2	O	Posttranslational modification, protein turnover, chaperones	Os07g0680300 [Oryza sativa Japonica Group]
Phyllostachys_edulis_newGene_15660	--	--	--	--	--	--	--	--	--	--	--	Os08g0337500 [Oryza sativa Japonica Group]
Phyllostachys_edulis_newGene_15666	--	--	Cellular Component: cytoplasm (GO:0005737);; Biological Process: metal ion transport (GO:0030001);; Molecular Function: transition metal ion binding (GO:0046914);; Biological Process: cellular transition metal ion homeostasis (GO:0046916);;	--	--	--	--	--	Protein PYRICULARIA ORYZAE RESISTANCE 21 OS=Oryza sativa subsp. indica OX=39946 GN=PI21 PE=4 SV=1	S	Function unknown	PREDICTED: protein PYRICULARIA ORYZAE RESISTANCE 21 [Elaeis guineensis]
Phyllostachys_edulis_newGene_15669	--	--	--	--	--	--	--	--	--	--	--	--
Phyllostachys_edulis_newGene_15671	--	--	--	--	--	--	--	--	--	--	--	--
Phyllostachys_edulis_newGene_15676	[H]	Coenzyme transport and metabolism	Cellular Component: Golgi membrane (GO:0000139);; Biological Process: plant-type secondary cell wall biogenesis (GO:0009834);; Molecular Function: glucuronosyltransferase activity (GO:0015020);; Cellular Component: integral component of membrane (GO:0016021);; Biological Process: xylan biosynthetic process (GO:0045492);; Biological Process: cell wall organization (GO:0071555);;	K20890|5.71561e-23|zma:100193311|K20890 xylan alpha-glucuronosyltransferase [EC:2.4.1.-] | (RefSeq) pco098922, GRMZM2G365544; uncharacterized LOC100193311	--	[E]	Amino acid transport and metabolism	--	Putative UDP-glucuronate:xylan alpha-glucuronosyltransferase 3 OS=Arabidopsis thaliana OX=3702 GN=GUX3 PE=2 SV=1	O	Posttranslational modification, protein turnover, chaperones	putative retrotransposon protein [Phyllostachys edulis]
Phyllostachys_edulis_newGene_15680	--	--	--	--	--	--	--	--	--	--	--	--
Phyllostachys_edulis_newGene_15688	--	--	--	--	--	--	--	Domain of unknown function (DUF3511)	--	S	Function unknown	predicted protein [Hordeum vulgare subsp. vulgare]
Phyllostachys_edulis_newGene_15689	--	--	--	K15361|3.22847e-86|osa:4351590|K15361 WD repeat-containing protein 48 | (RefSeq) WD repeat-containing protein 48	--	[S]	Function unknown	Domain of unknown function (DUF3337)	--	S	Function unknown	predicted protein, partial [Hordeum vulgare subsp. vulgare]
Phyllostachys_edulis_newGene_15699	--	--	Cellular Component: exocyst (GO:0000145);; Molecular Function: RNA binding (GO:0003723);; Molecular Function: RNA-directed DNA polymerase activity (GO:0003964);; Cellular Component: mitochondrion (GO:0005739);; Biological Process: RNA-dependent DNA biosynthetic process (GO:0006278);; Biological Process: exocytosis (GO:0006887);; Molecular Function: zinc ion binding (GO:0008270);; Cellular Compone…	--	--	[R]	General function prediction only	Reverse transcriptase (RNA-dependent DNA polymerase)	Uncharacterized mitochondrial protein AtMg01250 OS=Arabidopsis thaliana OX=3702 GN=AtMg01250 PE=4 SV=1	S	Function unknown	OSJNBa0045O17.3 [Oryza sativa Japonica Group]
Phyllostachys_edulis_newGene_15700	--	--	Cellular Component: exocyst (GO:0000145);; Molecular Function: RNA binding (GO:0003723);; Molecular Function: RNA-directed DNA polymerase activity (GO:0003964);; Cellular Component: mitochondrion (GO:0005739);; Biological Process: RNA-dependent DNA biosynthetic process (GO:0006278);; Biological Process: exocytosis (GO:0006887);; Molecular Function: zinc ion binding (GO:0008270);; Cellular Compone…	--	--	[R]	General function prediction only	Reverse transcriptase (RNA-dependent DNA polymerase)	--	S	Function unknown	Os12g0159700 [Oryza sativa Japonica Group]
Phyllostachys_edulis_newGene_15702	--	--	--	--	--	--	--	MuDR family transposase;; Plant mobile domain	Serine/threonine-protein phosphatase 7 long form homolog OS=Arabidopsis thaliana OX=3702 GN=MAIL3 PE=2 SV=1	S	Function unknown	hypothetical protein SETIT_008306mg, partial [Setaria italica]
Phyllostachys_edulis_newGene_15703	[X]	Mobilome: prophages, transposons	Molecular Function: nucleic acid binding (GO:0003676);; Molecular Function: calcium ion binding (GO:0005509);; Molecular Function: ATP binding (GO:0005524);; Molecular Function: zinc ion binding (GO:0008270);; Cellular Component: plastid (GO:0009536);; Cellular Component: photosystem II oxygen evolving complex (GO:0009654);; Biological Process: DNA integration (GO:0015074);; Biological Process: p…	--	--	[R]	General function prediction only	Integrase core domain;; GAG-pre-integrase domain	Retrovirus-related Pol polyprotein from transposon TNT 1-94 OS=Nicotiana tabacum OX=4097 PE=2 SV=1	S	Function unknown	retrotransposon protein, putative, unclassified, expressed [Oryza sativa Japonica Group]
Phyllostachys_edulis_newGene_15704	--	--	Molecular Function: nucleotide binding (GO:0000166);; Molecular Function: protein kinase activity (GO:0004672);; Biological Process: phosphorylation (GO:0016310);;	--	--	[T]	Signal transduction mechanisms	--	Probable serine/threonine-protein kinase PBL7 OS=Arabidopsis thaliana OX=3702 GN=PBL7 PE=1 SV=1	T	Signal transduction mechanisms	hypothetical protein BRADI_1g16480v3 [Brachypodium distachyon]
Phyllostachys_edulis_newGene_15709	--	--	Molecular Function: nucleic acid binding (GO:0003676);; Cellular Component: nucleus (GO:0005634);; Biological Process: regulation of transcription, DNA-templated (GO:0006355);; Biological Process: flower development (GO:0009908);; Biological Process: histone demethylation (GO:0016577);; Molecular Function: histone demethylase activity (GO:0032452);; Biological Process: negative regulation of gene…	--	--	[R]	General function prediction only	--	Lysine-specific demethylase SE14 OS=Oryza sativa subsp. japonica OX=39947 GN=SE14 PE=3 SV=2	S	Function unknown	hypothetical protein OsJ_09434 [Oryza sativa Japonica Group]
Phyllostachys_edulis_newGene_15713	--	--	--	--	--	--	--	--	--	--	--	--
Phyllostachys_edulis_newGene_15714	--	--	--	--	--	--	--	--	--	--	--	--
Phyllostachys_edulis_newGene_15722	[M]	Cell wall/membrane/envelope biogenesis	Molecular Function: protein serine/threonine kinase activity (GO:0004674);; Molecular Function: calcium ion binding (GO:0005509);; Molecular Function: ATP binding (GO:0005524);; Cellular Component: plasma membrane (GO:0005886);; Biological Process: protein phosphorylation (GO:0006468);; Biological Process: cell surface receptor signaling pathway (GO:0007166);; Cellular Component: integral compone…	--	--	--	--	Protein tyrosine kinase;; Protein kinase domain	Wall-associated receptor kinase 3 OS=Arabidopsis thaliana OX=3702 GN=WAK3 PE=2 SV=2	T	Signal transduction mechanisms	Putative wall-associated receptor kinase-like 11 [Triticum urartu]
Phyllostachys_edulis_newGene_15725	--	--	Cellular Component: mitochondrion (GO:0005739);;	--	--	--	--	Plant mobile domain	Serine/threonine-protein phosphatase 7 long form homolog OS=Arabidopsis thaliana OX=3702 GN=MAIL3 PE=2 SV=1	--	--	PREDICTED: serine/threonine-protein phosphatase 7 long form homolog [Oryza sativa Japonica Group]
Phyllostachys_edulis_newGene_1574	--	--	--	--	--	--	--	--	--	--	--	--
Phyllostachys_edulis_newGene_15740	--	--	--	--	--	--	--	Mitochondrial domain of unknown function (DUF1713)	--	S	Function unknown	hypothetical protein PAHAL_B01753 [Panicum hallii]
Phyllostachys_edulis_newGene_15749	--	--	--	--	--	--	--	--	--	F	Nucleotide transport and metabolism	hypothetical protein [Zea mays]
Phyllostachys_edulis_newGene_15758	--	--	Molecular Function: protein serine/threonine phosphatase activity (GO:0004722);; Biological Process: protein dephosphorylation (GO:0006470);; Molecular Function: metal ion binding (GO:0046872);;	K17506|1.27283e-39|sita:101764690|K17506 protein phosphatase 1L [EC:3.1.3.16] | (RefSeq) probable protein phosphatase 2C 45	--	[T]	Signal transduction mechanisms	Domain of unknown function (DUF4371);; hAT family C-terminal dimerisation region	Probable protein phosphatase 2C 45 OS=Oryza sativa subsp. japonica OX=39947 GN=Os04g0659500 PE=2 SV=2	T	Signal transduction mechanisms	hypothetical protein SETIT_022880mg [Setaria italica]
Phyllostachys_edulis_newGene_15768	--	--	Cellular Component: Golgi membrane (GO:0000139);; Molecular Function: structural molecule activity (GO:0005198);; Biological Process: intracellular protein transport (GO:0006886);; Biological Process: vesicle-mediated transport (GO:0016192);; Cellular Component: COPI vesicle coat (GO:0030126);;	K17301|1.11221e-52|zma:103643878|K17301 coatomer subunit beta | (RefSeq) coatomer subunit beta-1-like	--	[U]	Intracellular trafficking, secretion, and vesicular transport	Coatomer beta subunit appendage platform	Coatomer subunit beta-1 OS=Oryza sativa subsp. japonica OX=39947 GN=Os11g0174000 PE=2 SV=1	U	Intracellular trafficking, secretion, and vesicular transport	unknown [Zea mays]
Phyllostachys_edulis_newGene_1577	--	--	Molecular Function: nucleic acid binding (GO:0003676);; Molecular Function: protein dimerization activity (GO:0046983);;	--	--	--	--	--	--	--	--	hypothetical protein PAHAL_E02551 [Panicum hallii]
Phyllostachys_edulis_newGene_15770	--	--	--	--	--	--	--	--	--	--	--	--
Phyllostachys_edulis_newGene_15774	--	--	--	--	--	--	--	--	--	--	--	--
Phyllostachys_edulis_newGene_15796	--	--	Cellular Component: Golgi membrane (GO:0000139);; Molecular Function: GTP binding (GO:0005525);; Cellular Component: endoplasmic reticulum membrane (GO:0005789);; Biological Process: ER to Golgi vesicle-mediated transport (GO:0006888);; Biological Process: small GTPase mediated signal transduction (GO:0007264);;	K07874|1.60802e-34|bdi:100841613|K07874 Ras-related protein Rab-1A | (RefSeq) GTP-binding protein YPTM2	--	[TU]	Signal transduction mechanisms;; Intracellular trafficking, secretion, and vesicular transport	--	GTP-binding protein YPTM2 OS=Zea mays OX=4577 GN=YPTM2 PE=2 SV=1	S	Function unknown	predicted protein [Hordeum vulgare subsp. vulgare]
Phyllostachys_edulis_newGene_158	--	--	--	--	--	--	--	--	--	--	--	--
Phyllostachys_edulis_newGene_15802	--	--	--	--	--	--	--	Plant mobile domain	Protein MAIN-LIKE 1 OS=Arabidopsis thaliana OX=3702 GN=MAIL1 PE=2 SV=1	--	--	hypothetical protein [Oryza sativa Japonica Group]
Phyllostachys_edulis_newGene_15811	--	--	--	--	--	--	--	--	--	--	--	--
Phyllostachys_edulis_newGene_15815	--	--	--	--	--	--	--	--	--	--	--	putative mutator transposon protein [Phyllostachys edulis]
Phyllostachys_edulis_newGene_15820	--	--	--	--	--	--	--	--	--	--	--	--
Phyllostachys_edulis_newGene_15824	--	--	Molecular Function: voltage-gated potassium channel activity (GO:0005249);; Cellular Component: integral component of plasma membrane (GO:0005887);; Biological Process: regulation of membrane potential (GO:0042391);; Biological Process: potassium ion transmembrane transport (GO:0071805);;	K05391|8.2614e-108|obr:102712882|K05391 cyclic nucleotide gated channel, other eukaryote | (RefSeq) cyclic nucleotide-gated ion channel 1	--	[PT]	Inorganic ion transport and metabolism;; Signal transduction mechanisms	Ion transport protein	Cyclic nucleotide-gated ion channel 1 OS=Arabidopsis thaliana OX=3702 GN=CNGC1 PE=1 SV=1	U	Intracellular trafficking, secretion, and vesicular transport	PREDICTED: cyclic nucleotide-gated ion channel 1 [Oryza brachyantha]
Phyllostachys_edulis_newGene_15827	--	--	--	--	--	--	--	--	--	--	--	--
Phyllostachys_edulis_newGene_15831	--	--	--	K11364|1.6306e-37|sbi:SORBI_08g010820|K11364 SAGA-associated factor 29 | (RefSeq) SORBIDRAFT_08g010820, Sb08g010820; hypothetical protein	--	[R]	General function prediction only	--	SAGA-associated factor 29 homolog A OS=Arabidopsis thaliana OX=3702 GN=SGF29A PE=1 SV=1	S	Function unknown	uncharacterized protein LOC8086164 isoform X9 [Sorghum bicolor]
Phyllostachys_edulis_newGene_15833	[K]	Transcription	--	--	--	--	--	Leucine rich repeat;; Leucine Rich repeats (2 copies)	--	S	Function unknown	hypothetical protein OsI_36459 [Oryza sativa Indica Group]
Phyllostachys_edulis_newGene_15834	--	--	--	--	--	--	--	Plant mobile domain	Protein MAIN-LIKE 1 OS=Arabidopsis thaliana OX=3702 GN=MAIL1 PE=2 SV=1	M	Cell wall/membrane/envelope biogenesis	Putative mutator-like transposase [Oryza sativa Japonica Group]
Phyllostachys_edulis_newGene_15835	[R]	General function prediction only	Molecular Function: transporter activity (GO:0005215);; Molecular Function: GTP binding (GO:0005525);; Cellular Component: endosome (GO:0005768);; Cellular Component: Golgi-associated vesicle (GO:0005798);; Cellular Component: cytosol (GO:0005829);; Biological Process: intracellular protein transport (GO:0006886);; Biological Process: small GTPase mediated signal transduction (GO:0007264);; Molec…	K07937|2.22109e-128|zma:100280562|K07937 ADP-ribosylation factor 1 | (RefSeq) GRMZM2G105996; ADP-ribosylation factor 1	Endocytosis (ko04144)	[U]	Intracellular trafficking, secretion, and vesicular transport	ADP-ribosylation factor family;; Ras of Complex, Roc, domain of DAPkinase;; Signal recognition particle receptor beta subunit;; Ras family;; Gtr1/RagA G protein conserved region;; 50S ribosome-binding GTPase	ADP-ribosylation factor 1 OS=Arabidopsis thaliana OX=3702 GN=ARF1 PE=1 SV=2	S	Function unknown	hypothetical protein BRADI_1g53867v3 [Brachypodium distachyon]
Phyllostachys_edulis_newGene_15848	--	--	Molecular Function: transporter activity (GO:0005215);; Cellular Component: integral component of membrane (GO:0016021);; Biological Process: transmembrane transport (GO:0055085);;	--	--	[R]	General function prediction only	Major Facilitator Superfamily	Protein ZINC INDUCED FACILITATOR 1 OS=Arabidopsis thaliana OX=3702 GN=ZIF1 PE=1 SV=2	G	Carbohydrate transport and metabolism	carbohydrate transporter/ sugar porter/ transporter [Zea mays]
Phyllostachys_edulis_newGene_15849	--	--	--	--	--	--	--	--	--	--	--	--
Phyllostachys_edulis_newGene_15853	[K]	Transcription	--	--	--	[T]	Signal transduction mechanisms	Leucine rich repeat;; NB-ARC domain;; Leucine Rich repeats (2 copies);; NB-ARC domain	Disease resistance protein RPM1 OS=Arabidopsis thaliana OX=3702 GN=RPM1 PE=1 SV=1	S	Function unknown	putative disease resistance protein At1g50180 isoform X1 [Setaria italica]
Phyllostachys_edulis_newGene_15855	--	--	Molecular Function: protein serine/threonine kinase activity (GO:0004674);; Molecular Function: ATP binding (GO:0005524);; Cellular Component: plasma membrane (GO:0005886);; Biological Process: protein phosphorylation (GO:0006468);; Biological Process: cell surface receptor signaling pathway (GO:0007166);; Molecular Function: ADP binding (GO:0043531);;	--	--	[T]	Signal transduction mechanisms	NB-ARC domain	Putative disease resistance protein At1g50180 OS=Arabidopsis thaliana OX=3702 GN=At1g50180 PE=3 SV=2	S	Function unknown	hypothetical protein OsI_36459 [Oryza sativa Indica Group]
Phyllostachys_edulis_newGene_15861	--	--	--	--	--	--	--	--	--	--	--	--
Phyllostachys_edulis_newGene_15886	--	--	--	--	--	--	--	--	--	--	--	--
Phyllostachys_edulis_newGene_15887	[Q]	Secondary metabolites biosynthesis, transport and catabolism	Biological Process: flavonoid biosynthetic process (GO:0009813);; Molecular Function: naringenin-chalcone synthase activity (GO:0016210);;	K00660|6.3518e-104|sita:101760249|K00660 chalcone synthase [EC:2.3.1.74] | (RefSeq) chalcone synthase C2	Flavonoid biosynthesis (ko00941);; Circadian rhythm - plant (ko04712)	--	--	Chalcone and stilbene synthases, N-terminal domain	Chalcone synthase 1 OS=Oryza sativa subsp. japonica OX=39947 GN=CHS1 PE=2 SV=1	Q	Secondary metabolites biosynthesis, transport and catabolism	chalcone synthase [Indosasa hispida]
Phyllostachys_edulis_newGene_15888	[O]	Posttranslational modification, protein turnover, chaperones	Molecular Function: nucleotide binding (GO:0000166);; Biological Process: protein peptidyl-prolyl isomerization (GO:0000413);; Molecular Function: nucleic acid binding (GO:0003676);; Molecular Function: peptidyl-prolyl cis-trans isomerase activity (GO:0003755);; Biological Process: protein folding (GO:0006457);; Molecular Function: zinc ion binding (GO:0008270);;	K12735|3.17466e-25|dosa:Os06t0670400-00|K12735 peptidyl-prolyl cis-trans isomerase-like 4 [EC:5.2.1.8] | (RAP-DB) Os06g0670400; Similar to CYP59 (CYCLOPHILIN 59); RNA binding / nucleic acid binding / peptidyl-prolyl cis-trans isomerase.	--	[O]	Posttranslational modification, protein turnover, chaperones	Cyclophilin type peptidyl-prolyl cis-trans isomerase/CLD	Peptidyl-prolyl cis-trans isomerase CYP59 OS=Arabidopsis thaliana OX=3702 GN=CYP59 PE=1 SV=1	O	Posttranslational modification, protein turnover, chaperones	Os06g0670400 [Oryza sativa Japonica Group]
Phyllostachys_edulis_newGene_15893	--	--	Molecular Function: nucleotide binding (GO:0000166);; Molecular Function: catalytic activity (GO:0003824);; Cellular Component: mitochondrion (GO:0005739);; Biological Process: primary metabolic process (GO:0044238);; Biological Process: cellular macromolecule metabolic process (GO:0044260);;	--	--	[R]	General function prediction only	Reverse transcriptase (RNA-dependent DNA polymerase);; Reverse transcriptase (RNA-dependent DNA polymerase);; CpeT/CpcT family (DUF1001)	Retrovirus-related Pol polyprotein from transposon RE1 OS=Arabidopsis thaliana OX=3702 GN=RE1 PE=2 SV=1	L	Replication, recombination and repair	PH01B001I13.11 [Phyllostachys edulis]
Phyllostachys_edulis_newGene_15894	--	--	Molecular Function: nucleotide binding (GO:0000166);; Molecular Function: catalytic activity (GO:0003824);; Cellular Component: mitochondrion (GO:0005739);; Biological Process: primary metabolic process (GO:0044238);; Biological Process: cellular macromolecule metabolic process (GO:0044260);;	--	--	[R]	General function prediction only	Reverse transcriptase (RNA-dependent DNA polymerase);; Reverse transcriptase (RNA-dependent DNA polymerase)	Retrovirus-related Pol polyprotein from transposon RE1 OS=Arabidopsis thaliana OX=3702 GN=RE1 PE=2 SV=1	L	Replication, recombination and repair	PH01B001I13.11 [Phyllostachys edulis]
Phyllostachys_edulis_newGene_15896	--	--	Molecular Function: DNA binding (GO:0003677);; Molecular Function: peroxidase activity (GO:0004601);; Cellular Component: mitochondrion (GO:0005739);; Biological Process: DNA recombination (GO:0006310);; Molecular Function: electron carrier activity (GO:0009055);; Cellular Component: plastid (GO:0009536);; Biological Process: DNA integration (GO:0015074);; Biological Process: electron transport c…	--	--	[R]	General function prediction only	Reverse transcriptase (RNA-dependent DNA polymerase);; Integrase core domain;; GAG-pre-integrase domain	Retrovirus-related Pol polyprotein from transposon RE2 OS=Arabidopsis thaliana OX=3702 GN=RE2 PE=4 SV=1	L	Replication, recombination and repair	OSJNBa0061G20.2 [Oryza sativa Japonica Group]
Phyllostachys_edulis_newGene_15907	--	--	--	--	--	--	--	--	--	--	--	--
Phyllostachys_edulis_newGene_15908	[G]	Carbohydrate transport and metabolism	Cellular Component: cytosol (GO:0005829);; Biological Process: dephosphorylation (GO:0016311);; Molecular Function: phosphatase activity (GO:0016791);;	--	--	[G]	Carbohydrate transport and metabolism	Histidine phosphatase superfamily (branch 1)	--	G	Carbohydrate transport and metabolism	PREDICTED: uncharacterized protein LOC4350607 isoform X2 [Oryza sativa Japonica Group]
Phyllostachys_edulis_newGene_15915	--	--	Cellular Component: mitochondrion (GO:0005739);;	--	--	--	--	--	--	S	Function unknown	hypothetical protein PAHAL_C00188 [Panicum hallii]
Phyllostachys_edulis_newGene_15920	--	--	--	--	--	--	--	--	--	S	Function unknown	uncharacterized protein LOC101782306 [Setaria italica]
Phyllostachys_edulis_newGene_15925	--	--	--	--	--	--	--	Ribosomal protein L31	--	S	Function unknown	hypothetical protein SETIT_024319mg [Setaria italica]
Phyllostachys_edulis_newGene_15927	--	--	--	--	--	[T]	Signal transduction mechanisms	--	Putative disease resistance protein At3g14460 OS=Arabidopsis thaliana OX=3702 GN=At3g14460 PE=3 SV=1	S	Function unknown	PREDICTED: putative disease resistance RPP13-like protein 1 [Oryza brachyantha]
Phyllostachys_edulis_newGene_15928	--	--	--	--	--	--	--	--	--	--	--	--
Phyllostachys_edulis_newGene_15929	--	--	--	--	--	--	--	--	--	--	--	--
Phyllostachys_edulis_newGene_1593	--	--	--	--	--	--	--	--	--	--	--	--
Phyllostachys_edulis_newGene_15930	--	--	--	--	--	--	--	--	--	--	--	--
Phyllostachys_edulis_newGene_15931	--	--	--	--	--	[T]	Signal transduction mechanisms	NB-ARC domain	Putative disease resistance RPP13-like protein 1 OS=Arabidopsis thaliana OX=3702 GN=RPPL1 PE=3 SV=1	S	Function unknown	hypothetical protein OsJ_33934 [Oryza sativa Japonica Group]
Phyllostachys_edulis_newGene_15935	--	--	--	--	--	--	--	--	--	--	--	--
Phyllostachys_edulis_newGene_15937	--	--	--	--	--	--	--	--	--	--	--	--
Phyllostachys_edulis_newGene_15938	--	--	--	--	--	[T]	Signal transduction mechanisms	--	Putative disease resistance protein At3g14460 OS=Arabidopsis thaliana OX=3702 GN=At3g14460 PE=3 SV=1	S	Function unknown	PREDICTED: putative disease resistance RPP13-like protein 1 [Oryza brachyantha]
Phyllostachys_edulis_newGene_15939	--	--	Molecular Function: transferase activity (GO:0016740);;	--	--	--	--	--	TPD1 protein homolog 1A OS=Oryza sativa subsp. japonica OX=39947 GN=TDL1A PE=1 SV=1	S	Function unknown	PREDICTED: uncharacterized protein LOC102719904 [Oryza brachyantha]
Phyllostachys_edulis_newGene_1594	--	--	Biological Process: response to salt stress (GO:0009651);; Cellular Component: precatalytic spliceosome (GO:0071011);;	K12850|8.52908e-39|pda:103715102|K12850 pre-mRNA-splicing factor 38B | (RefSeq) pre-mRNA-splicing factor 38B	Spliceosome (ko03040)	[R]	General function prediction only	Pre-mRNA-splicing factor 38-associated hydrophilic C-term	Pre-mRNA splicing factor SR-like 1 OS=Arabidopsis thaliana OX=3702 GN=SRL1 PE=1 SV=1	A	RNA processing and modification	PREDICTED: pre-mRNA-splicing factor 38B [Phoenix dactylifera]
Phyllostachys_edulis_newGene_15941	--	--	Molecular Function: transferase activity (GO:0016740);;	--	--	--	--	--	--	S	Function unknown	hypothetical protein BAE44_0012886 [Dichanthelium oligosanthes]
Phyllostachys_edulis_newGene_15942	--	--	--	--	--	--	--	--	TPD1 protein homolog 1A OS=Oryza sativa subsp. japonica OX=39947 GN=TDL1A PE=1 SV=1	S	Function unknown	hypothetical protein PAHAL_B00484 [Panicum hallii]
Phyllostachys_edulis_newGene_15944	--	--	--	--	--	--	--	--	--	--	--	--
Phyllostachys_edulis_newGene_15954	--	--	--	--	--	--	--	--	--	--	--	--
Phyllostachys_edulis_newGene_15962	--	--	Cellular Component: integral component of membrane (GO:0016021);;	--	--	--	--	Protein of unknown function (DUF3339)	--	S	Function unknown	hypothetical protein [Zea mays]
Phyllostachys_edulis_newGene_15967	--	--	--	--	--	--	--	--	--	--	--	--
Phyllostachys_edulis_newGene_15973	--	--	Molecular Function: ATP binding (GO:0005524);; Cellular Component: plastid (GO:0009536);; Molecular Function: ATPase activity (GO:0016887);;	--	--	[Q]	Secondary metabolites biosynthesis, transport and catabolism	--	ABC transporter I family member 11, chloroplastic OS=Arabidopsis thaliana OX=3702 GN=ABCI11 PE=2 SV=1	P	Inorganic ion transport and metabolism	PREDICTED: ABC transporter I family member 11, chloroplastic isoform X2 [Oryza sativa Japonica Group]
Phyllostachys_edulis_newGene_15978	--	--	--	--	--	--	--	--	--	--	--	--
Phyllostachys_edulis_newGene_15985	--	--	Molecular Function: RNA polymerase I activity (GO:0001054);; Molecular Function: RNA polymerase II activity (GO:0001055);; Molecular Function: RNA polymerase III activity (GO:0001056);; Molecular Function: DNA binding (GO:0003677);; Cellular Component: DNA-directed RNA polymerase II, core complex (GO:0005665);; Cellular Component: DNA-directed RNA polymerase III complex (GO:0005666);; Cellular Co…	K03009|6.15388e-24|zma:100285004|K03009 DNA-directed RNA polymerases I, II, and III subunit RPABC4 | (RefSeq) pco092707, GRMZM2G146331; uncharacterized LOC100285004	Purine metabolism (ko00230);; Pyrimidine metabolism (ko00240);; RNA polymerase (ko03020)	[K]	Transcription	DNA directed RNA polymerase, 7 kDa subunit	DNA-directed RNA polymerases II, IV and V subunit 12 OS=Arabidopsis thaliana OX=3702 GN=NRPB12 PE=1 SV=1	K	Transcription	hypothetical protein SORBI_3002G123200 [Sorghum bicolor]
Phyllostachys_edulis_newGene_15988	--	--	Molecular Function: RNA polymerase II regulatory region sequence-specific DNA binding (GO:0000977);; Molecular Function: transcription factor activity, sequence-specific DNA binding (GO:0003700);; Cellular Component: nucleus (GO:0005634);; Biological Process: regulation of transcription from RNA polymerase II promoter (GO:0006357);; Molecular Function: protein dimerization activity (GO:0046983);;	--	--	[L]	Replication, recombination and repair	--	Zinc finger BED domain-containing protein RICESLEEPER 2 OS=Oryza sativa subsp. japonica OX=39947 GN=Os03g0733400 PE=2 SV=1	S	Function unknown	transposon protein, putative, unclassified [Oryza sativa Japonica Group]
Phyllostachys_edulis_newGene_1599	--	--	--	--	--	--	--	--	--	--	--	--
Phyllostachys_edulis_newGene_15999	--	--	--	--	--	--	--	--	--	--	--	--
Phyllostachys_edulis_newGene_1600	--	--	--	--	--	--	--	--	--	--	--	--
Phyllostachys_edulis_newGene_16000	--	--	--	--	--	--	--	--	--	--	--	--
Phyllostachys_edulis_newGene_16002	--	--	--	--	--	--	--	Leucine rich repeat	--	S	Function unknown	PREDICTED: putative disease resistance protein RGA3 isoform X2 [Oryza sativa Japonica Group]
Phyllostachys_edulis_newGene_16008	--	--	Molecular Function: thiol-dependent ubiquitin-specific protease activity (GO:0004843);; Biological Process: ubiquitin-dependent protein catabolic process (GO:0006511);; Biological Process: protein deubiquitination (GO:0016579);;	K11835|5.97311e-26|bdi:100823399|K11835 ubiquitin carboxyl-terminal hydrolase 4/11/15 [EC:3.4.19.12] | (RefSeq) ubiquitin carboxyl-terminal hydrolase 5	--	[O]	Posttranslational modification, protein turnover, chaperones	--	Ubiquitin carboxyl-terminal hydrolase 5 OS=Arabidopsis thaliana OX=3702 GN=UBP5 PE=1 SV=2	O	Posttranslational modification, protein turnover, chaperones	ubiquitin carboxyl-terminal hydrolase 5 [Aegilops tauschii subsp. tauschii]
Phyllostachys_edulis_newGene_16009	[O]	Posttranslational modification, protein turnover, chaperones	Molecular Function: thiol-dependent ubiquitin-specific protease activity (GO:0004843);; Biological Process: ubiquitin-dependent protein catabolic process (GO:0006511);; Biological Process: protein deubiquitination (GO:0016579);;	K11835|0|bdi:100823399|K11835 ubiquitin carboxyl-terminal hydrolase 4/11/15 [EC:3.4.19.12] | (RefSeq) ubiquitin carboxyl-terminal hydrolase 5	--	[O]	Posttranslational modification, protein turnover, chaperones	Ubiquitin carboxyl-terminal hydrolase;; Ubiquitin carboxyl-terminal hydrolase;; Ubiquitin-specific protease C-terminal	Ubiquitin carboxyl-terminal hydrolase 5 OS=Arabidopsis thaliana OX=3702 GN=UBP5 PE=1 SV=2	O	Posttranslational modification, protein turnover, chaperones	PREDICTED: ubiquitin carboxyl-terminal hydrolase 5 [Brachypodium distachyon]
Phyllostachys_edulis_newGene_1601	--	--	Cellular Component: plasma membrane (GO:0005886);; Cellular Component: integral component of membrane (GO:0016021);;	--	--	--	--	Domain of unknown function (DUF588)	CASP-like protein 5A2 OS=Oryza sativa subsp. japonica OX=39947 GN=Os10g0343200 PE=2 SV=1	S	Function unknown	hypothetical protein SETIT_038111mg [Setaria italica]
Phyllostachys_edulis_newGene_16015	--	--	--	--	--	--	--	--	--	--	--	--
Phyllostachys_edulis_newGene_16019	--	--	--	--	--	--	--	--	--	--	--	--
Phyllostachys_edulis_newGene_16033	--	--	--	--	--	--	--	--	--	--	--	--
Phyllostachys_edulis_newGene_16036	--	--	--	--	--	--	--	--	--	--	--	--
Phyllostachys_edulis_newGene_16043	--	--	Biological Process: lipid transport (GO:0006869);; Molecular Function: lipid binding (GO:0008289);; Cellular Component: integral component of membrane (GO:0016021);;	--	--	--	--	Protease inhibitor/seed storage/LTP family;; Probable lipid transfer	Non-specific lipid-transfer protein 3 OS=Hordeum vulgare OX=4513 GN=LTP3 PE=3 SV=1	U	Intracellular trafficking, secretion, and vesicular transport	PREDICTED: probable non-specific lipid-transfer protein 3 [Oryza sativa Japonica Group]
Phyllostachys_edulis_newGene_16044	--	--	Molecular Function: iron ion binding (GO:0005506);; Cellular Component: integral component of membrane (GO:0016021);; Molecular Function: oxidoreductase activity, acting on paired donors, with incorporation or reduction of molecular oxygen, NAD(P)H as one donor, and incorporation of one atom of oxygen (GO:0016709);; Molecular Function: heme binding (GO:0020037);; Biological Process: secondary met…	--	--	[Q]	Secondary metabolites biosynthesis, transport and catabolism	--	indole-2-monooxygenase OS=Zea mays OX=4577 GN=CYP71C4 PE=1 SV=1	Q	Secondary metabolites biosynthesis, transport and catabolism	indole-2-monooxygenase-like [Aegilops tauschii subsp. tauschii]
Phyllostachys_edulis_newGene_16047	--	--	--	--	--	--	--	--	--	--	--	--
Phyllostachys_edulis_newGene_16050	--	--	--	--	--	[K]	Transcription	--	FHA domain-containing protein FHA2 OS=Arabidopsis thaliana OX=3702 GN=FHA2 PE=1 SV=1	K	Transcription	PREDICTED: FHA domain-containing protein FHA2-like [Oryza brachyantha]
Phyllostachys_edulis_newGene_16056	--	--	--	--	--	--	--	GRF zinc finger	--	--	--	hypothetical protein TRIUR3_20150 [Triticum urartu]
Phyllostachys_edulis_newGene_16071	[R]	General function prediction only	Molecular Function: nucleotide binding (GO:0000166);;	--	--	[T]	Signal transduction mechanisms	NB-ARC domain;; NACHT domain	Putative disease resistance protein RGA4 OS=Solanum bulbocastanum OX=147425 GN=RGA4 PE=2 SV=1	S	Function unknown	putative disease resistance protein RGA3 isoform X2 [Setaria italica]
Phyllostachys_edulis_newGene_16075	--	--	--	--	--	--	--	--	--	--	--	--
Phyllostachys_edulis_newGene_16077	--	--	--	--	--	--	--	START domain	Homeobox-leucine zipper protein ROC3 OS=Oryza sativa subsp. indica OX=39946 GN=ROC3 PE=3 SV=2	K	Transcription	Homeobox-leucine zipper protein ROC3 [Ananas comosus]
Phyllostachys_edulis_newGene_16080	--	--	--	--	--	--	--	--	--	--	--	putative transposon protein, partial [Phyllostachys edulis]
Phyllostachys_edulis_newGene_16085	--	--	Molecular Function: calcium ion binding (GO:0005509);; Cellular Component: plastid (GO:0009536);; Cellular Component: integral component of membrane (GO:0016021);;	--	--	--	--	--	Vacuolar-sorting receptor 2 OS=Arabidopsis thaliana OX=3702 GN=VSR2 PE=2 SV=1	U	Intracellular trafficking, secretion, and vesicular transport	hypothetical protein PAHAL_C00156 [Panicum hallii]
Phyllostachys_edulis_newGene_161	--	--	--	--	--	--	--	--	--	--	--	--
Phyllostachys_edulis_newGene_16100	--	--	--	K07466|4.19136e-15|osa:4327373|K07466 replication factor A1 | (RefSeq) P0031D11.8; replication protein A 70 kDa DNA-binding subunit B-like	DNA replication (ko03030);; Nucleotide excision repair (ko03420);; Mismatch repair (ko03430);; Homologous recombination (ko03440)	--	--	--	--	--	--	hypothetical protein PAHAL_J00628, partial [Panicum hallii]
Phyllostachys_edulis_newGene_16108	--	--	--	--	--	--	--	--	--	--	--	--
Phyllostachys_edulis_newGene_16111	--	--	--	--	--	--	--	--	--	S	Function unknown	hypothetical protein BRADI_4g19641v3 [Brachypodium distachyon]
Phyllostachys_edulis_newGene_16118	--	--	--	--	--	--	--	--	--	--	--	PH01B001G05.7 [Phyllostachys edulis]
Phyllostachys_edulis_newGene_16125	[G]	Carbohydrate transport and metabolism	--	K01601|2.80805e-14|jcu:7564870|K01601 ribulose-bisphosphate carboxylase large chain [EC:4.1.1.39] | (RefSeq) rbcL, JacuC_p028; ribulose-1,5-bisphosphate carboxylase/oxygenase large subunit	Glyoxylate and dicarboxylate metabolism (ko00630);; Carbon fixation in photosynthetic organisms (ko00710);; Carbon metabolism (ko01200)	--	--	--	Ribulose bisphosphate carboxylase large chain (Fragment) OS=Sarracenia flava OX=4359 GN=rbcL PE=3 SV=1	G	Carbohydrate transport and metabolism	ribulose-1,5-bisphosphate carboxylase/oxygenase large subunit, partial (plastid) [Diospyros mollis]
Phyllostachys_edulis_newGene_16135	[HR]	Coenzyme transport and metabolism;; General function prediction only	Molecular Function: hydrolase activity (GO:0016787);;	--	--	--	--	--	Methylesterase 17 OS=Arabidopsis thaliana OX=3702 GN=MES17 PE=1 SV=1	S	Function unknown	PREDICTED: methylesterase 17 [Oryza sativa Japonica Group]
Phyllostachys_edulis_newGene_16136	--	--	--	--	--	--	--	Transposase-associated domain	--	--	--	putative transposon protein, partial [Phyllostachys edulis]
Phyllostachys_edulis_newGene_16142	--	--	Cellular Component: membrane (GO:0016020);;	--	--	--	--	Plant mobile domain	Serine/threonine-protein phosphatase 7 long form homolog OS=Arabidopsis thaliana OX=3702 GN=MAIL3 PE=2 SV=1	--	--	PH01B001G05.14 [Phyllostachys edulis]
Phyllostachys_edulis_newGene_16146	--	--	--	--	--	--	--	--	Serine/threonine-protein phosphatase 7 long form homolog OS=Arabidopsis thaliana OX=3702 GN=MAIL3 PE=2 SV=1	--	--	PH01B001G05.11 [Phyllostachys edulis]
Phyllostachys_edulis_newGene_16158	--	--	--	--	--	--	--	--	--	--	--	hypothetical protein PAHAL_I03441, partial [Panicum hallii]
Phyllostachys_edulis_newGene_16159	--	--	--	--	--	--	--	--	--	--	--	--
Phyllostachys_edulis_newGene_16160	--	--	Molecular Function: DNA binding (GO:0003677);; Cellular Component: mitochondrion (GO:0005739);; Biological Process: base-excision repair (GO:0006284);; Biological Process: DNA recombination (GO:0006310);; Biological Process: defense response (GO:0006952);; Molecular Function: zinc ion binding (GO:0008270);; Biological Process: DNA integration (GO:0015074);; Biological Process: negative regulation…	K06228|7.22705e-127|obr:102710647|K06228 fused [EC:2.7.11.1] | (RefSeq) serine/threonine-protein kinase TIO	--	[R]	General function prediction only	--	Retrovirus-related Pol polyprotein from transposon RE1 OS=Arabidopsis thaliana OX=3702 GN=RE1 PE=2 SV=1	L	Replication, recombination and repair	PH01B019A14.9 [Phyllostachys edulis]
Phyllostachys_edulis_newGene_1618	--	--	--	--	--	--	--	--	--	--	--	--
Phyllostachys_edulis_newGene_16180	--	--	--	--	--	--	--	--	--	--	--	--
Phyllostachys_edulis_newGene_1619	--	--	--	--	--	--	--	--	--	S	Function unknown	PREDICTED: uncharacterized protein LOC107304489 [Oryza brachyantha]
Phyllostachys_edulis_newGene_16190	--	--	Molecular Function: nucleic acid binding (GO:0003676);; Molecular Function: RNA-directed DNA polymerase activity (GO:0003964);; Molecular Function: aspartic-type endopeptidase activity (GO:0004190);; Cellular Component: mitochondrion (GO:0005739);; Biological Process: RNA-dependent DNA biosynthetic process (GO:0006278);; Biological Process: proteolysis (GO:0006508);; Molecular Function: zinc ion …	--	--	[R]	General function prediction only	Reverse transcriptase (RNA-dependent DNA polymerase)	RNA-directed DNA polymerase homolog OS=Oenothera berteroana OX=3950 PE=4 SV=1	L	Replication, recombination and repair	Putative retroelement [Oryza sativa Japonica Group]
Phyllostachys_edulis_newGene_16202	[K]	Transcription	Cellular Component: plastid (GO:0009536);; Molecular Function: ADP binding (GO:0043531);;	--	--	[T]	Signal transduction mechanisms	NB-ARC domain;; NB-ARC domain	Disease resistance protein RPM1 OS=Arabidopsis thaliana OX=3702 GN=RPM1 PE=1 SV=1	S	Function unknown	PREDICTED: putative disease resistance RPP13-like protein 3 [Brachypodium distachyon]
Phyllostachys_edulis_newGene_16209	--	--	--	--	--	--	--	--	--	--	--	hypothetical protein [Phyllostachys edulis]
Phyllostachys_edulis_newGene_1621	--	--	--	--	--	--	--	--	--	--	--	--
Phyllostachys_edulis_newGene_16218	--	--	Molecular Function: ADP binding (GO:0043531);;	--	--	[T]	Signal transduction mechanisms	NB-ARC domain;; NB-ARC domain	Disease resistance protein RPM1 OS=Arabidopsis thaliana OX=3702 GN=RPM1 PE=1 SV=1	S	Function unknown	hypothetical protein BRADI_2g57534v3 [Brachypodium distachyon]
Phyllostachys_edulis_newGene_16219	--	--	--	--	--	--	--	--	--	--	--	--
Phyllostachys_edulis_newGene_1622	--	--	--	--	--	--	--	--	--	--	--	--
Phyllostachys_edulis_newGene_16229	--	--	Cellular Component: mitochondrion (GO:0005739);; Biological Process: proteolysis (GO:0006508);; Molecular Function: cysteine-type peptidase activity (GO:0008234);;	--	--	--	--	--	--	L	Replication, recombination and repair	OSJNBa0061A09.13 [Oryza sativa Japonica Group]
Phyllostachys_edulis_newGene_16249	--	--	Cellular Component: mitochondrion (GO:0005739);; Cellular Component: plastid (GO:0009536);;	--	--	--	--	--	--	S	Function unknown	PH01B001G05.9 [Phyllostachys edulis]
Phyllostachys_edulis_newGene_16252	[R]	General function prediction only	Molecular Function: nucleic acid binding (GO:0003676);; Molecular Function: aspartic-type endopeptidase activity (GO:0004190);; Biological Process: proteolysis (GO:0006508);; Biological Process: DNA integration (GO:0015074);;	--	--	[R]	General function prediction only	Reverse transcriptase (RNA-dependent DNA polymerase);; Integrase core domain;; Retroviral aspartyl protease;; Aldo/keto reductase family	Uncharacterized mitochondrial protein AtMg00860 OS=Arabidopsis thaliana OX=3702 GN=AtMg00860 PE=4 SV=1	L	Replication, recombination and repair	retrotransposon protein, putative, unclassified [Oryza sativa Japonica Group]
Phyllostachys_edulis_newGene_1626	--	--	--	--	--	--	--	--	--	--	--	--
Phyllostachys_edulis_newGene_16277	--	--	--	--	--	--	--	--	--	--	--	putative retrotransposon protein [Phyllostachys edulis]
Phyllostachys_edulis_newGene_16280	--	--	Cellular Component: membrane (GO:0016020);;	--	--	--	--	Transposase-associated domain	Serine/threonine-protein phosphatase 7 long form homolog OS=Arabidopsis thaliana OX=3702 GN=MAIL3 PE=2 SV=1	S	Function unknown	PH01B001G05.14 [Phyllostachys edulis]
Phyllostachys_edulis_newGene_16282	--	--	Molecular Function: acid phosphatase activity (GO:0003993);; Molecular Function: ATP binding (GO:0005524);; Cellular Component: integral component of membrane (GO:0016021);; Biological Process: dephosphorylation (GO:0016311);; Molecular Function: metal ion binding (GO:0046872);;	--	--	--	--	--	Inositol hexakisphosphate and diphosphoinositol-pentakisphosphate kinase VIP2 OS=Arabidopsis thaliana OX=3702 GN=VIP2 PE=1 SV=1	S	Function unknown	pentatricopeptide repeat-containing protein At2g41720 [Setaria italica]
Phyllostachys_edulis_newGene_16294	--	--	Cellular Component: membrane (GO:0016020);;	--	--	--	--	--	--	S	Function unknown	hypothetical protein PAHAL_A00183 [Panicum hallii]
Phyllostachys_edulis_newGene_16302	--	--	--	--	--	--	--	--	--	S	Function unknown	NEP-interacting protein 1 [Zea mays]
Phyllostachys_edulis_newGene_16305	[P]	Inorganic ion transport and metabolism	Molecular Function: ATP binding (GO:0005524);; Cellular Component: chloroplast envelope (GO:0009941);; Molecular Function: ATPase activity (GO:0016887);; Molecular Function: ADP binding (GO:0043531);;	--	--	[Q]	Secondary metabolites biosynthesis, transport and catabolism	--	ABC transporter I family member 10 OS=Arabidopsis thaliana OX=3702 GN=ABCI10 PE=2 SV=1	P	Inorganic ion transport and metabolism	putative disease resistance protein At3g14460 [Aegilops tauschii subsp. tauschii]
Phyllostachys_edulis_newGene_16312	--	--	--	--	--	--	--	--	--	--	--	--
Phyllostachys_edulis_newGene_16319	--	--	Molecular Function: hydrolase activity, hydrolyzing O-glycosyl compounds (GO:0004553);; Molecular Function: polysaccharide binding (GO:0030247);; Cellular Component: anchored component of plasma membrane (GO:0046658);;	--	--	--	--	--	PLASMODESMATA CALLOSE-BINDING PROTEIN 5 OS=Arabidopsis thaliana OX=3702 GN=PDCB5 PE=1 SV=2	S	Function unknown	PLASMODESMATA CALLOSE-BINDING PROTEIN 5-like isoform X1 [Aegilops tauschii subsp. tauschii]
Phyllostachys_edulis_newGene_16320	--	--	--	--	--	--	--	--	--	--	--	--
Phyllostachys_edulis_newGene_16322	--	--	--	--	--	--	--	--	--	--	--	--
Phyllostachys_edulis_newGene_16323	--	--	--	--	--	--	--	--	--	--	--	--
Phyllostachys_edulis_newGene_16324	--	--	--	--	--	--	--	--	--	S	Function unknown	PH01B001I13.23 [Phyllostachys edulis]
Phyllostachys_edulis_newGene_16325	--	--	--	--	--	--	--	--	--	S	Function unknown	PREDICTED: uncharacterized protein LOC100842722 [Brachypodium distachyon]
Phyllostachys_edulis_newGene_16326	--	--	--	--	--	--	--	--	--	--	--	--
Phyllostachys_edulis_newGene_16329	--	--	--	--	--	--	--	--	--	--	--	--
Phyllostachys_edulis_newGene_16333	[J]	Translation, ribosomal structure and biogenesis	Biological Process: ribosomal large subunit assembly (GO:0000027);; Molecular Function: structural constituent of ribosome (GO:0003735);; Biological Process: translation (GO:0006412);; Cellular Component: cytosolic large ribosomal subunit (GO:0022625);;	K02866|2.32663e-151|sbi:SORBI_04g008500|K02866 large subunit ribosomal protein L10e | (RefSeq) SORBIDRAFT_04g008500, Sb04g008500; hypothetical protein	Ribosome (ko03010)	[J]	Translation, ribosomal structure and biogenesis	Ribosomal protein L16p/L10e	60S ribosomal protein L10-1 OS=Oryza sativa subsp. japonica OX=39947 GN=SC34 PE=2 SV=1	J	Translation, ribosomal structure and biogenesis	60S ribosomal protein L10-1 [Sorghum bicolor]
Phyllostachys_edulis_newGene_16334	--	--	Molecular Function: mRNA guanylyltransferase activity (GO:0004484);; Molecular Function: polynucleotide 5'-phosphatase activity (GO:0004651);; Molecular Function: protein tyrosine phosphatase activity (GO:0004725);; Cellular Component: nucleus (GO:0005634);; Biological Process: 7-methylguanosine mRNA capping (GO:0006370);; Molecular Function: protein tyrosine/serine/threonine phosphatase activity…	K13917|0|osa:4350086|K13917 mRNA-capping enzyme [EC:2.7.7.50 3.6.1.-] | (RefSeq) mRNA-capping enzyme	mRNA surveillance pathway (ko03015)	[A]	RNA processing and modification	Dual specificity phosphatase, catalytic domain;; mRNA capping enzyme, catalytic domain	--	A	RNA processing and modification	PREDICTED: mRNA-capping enzyme [Oryza sativa Japonica Group]
Phyllostachys_edulis_newGene_16337	--	--	--	--	--	--	--	--	--	--	--	--
Phyllostachys_edulis_newGene_16338	--	--	--	--	--	--	--	--	--	--	--	--
Phyllostachys_edulis_newGene_16339	--	--	Molecular Function: protein serine/threonine kinase activity (GO:0004674);; Molecular Function: ATP binding (GO:0005524);; Cellular Component: plasma membrane (GO:0005886);; Biological Process: protein phosphorylation (GO:0006468);; Biological Process: defense response (GO:0006952);; Cellular Component: integral component of membrane (GO:0016021);; Molecular Function: carbohydrate binding (GO:003…	--	--	--	--	--	G-type lectin S-receptor-like serine/threonine-protein kinase LECRK3 OS=Oryza sativa subsp. indica OX=39946 GN=LECRK3 PE=3 SV=2	T	Signal transduction mechanisms	hypothetical protein BRADI_5g02980v3 [Brachypodium distachyon]
Phyllostachys_edulis_newGene_16362	--	--	--	--	--	--	--	--	--	--	--	--
Phyllostachys_edulis_newGene_16363	--	--	--	--	--	--	--	--	--	--	--	--
Phyllostachys_edulis_newGene_16369	--	--	--	--	--	--	--	--	--	L	Replication, recombination and repair	hypothetical protein BAE44_0006496 [Dichanthelium oligosanthes]
Phyllostachys_edulis_newGene_16374	--	--	--	--	--	--	--	--	--	S	Function unknown	Lr21, putative [Oryza sativa Japonica Group]
Phyllostachys_edulis_newGene_16377	--	--	--	--	--	--	--	--	--	--	--	--
Phyllostachys_edulis_newGene_16378	--	--	Molecular Function: RNA binding (GO:0003723);; Molecular Function: protein kinase activity (GO:0004672);; Molecular Function: tRNA (guanine-N2-)-methyltransferase activity (GO:0004809);; Molecular Function: ATP binding (GO:0005524);; Cellular Component: mitochondrion (GO:0005739);; Biological Process: protein phosphorylation (GO:0006468);; Biological Process: DNA integration (GO:0015074);; Molecu…	--	--	[R]	General function prediction only	Reverse transcriptase (RNA-dependent DNA polymerase)	Retrovirus-related Pol polyprotein from transposon RE1 OS=Arabidopsis thaliana OX=3702 GN=RE1 PE=2 SV=1	L	Replication, recombination and repair	PH01B035L11.13 [Phyllostachys edulis]
Phyllostachys_edulis_newGene_16380	--	--	Molecular Function: RNA binding (GO:0003723);; Molecular Function: protein kinase activity (GO:0004672);; Molecular Function: tRNA (guanine-N2-)-methyltransferase activity (GO:0004809);; Molecular Function: ATP binding (GO:0005524);; Cellular Component: mitochondrion (GO:0005739);; Biological Process: protein phosphorylation (GO:0006468);; Biological Process: DNA integration (GO:0015074);; Molecu…	--	--	[R]	General function prediction only	Reverse transcriptase (RNA-dependent DNA polymerase)	Retrovirus-related Pol polyprotein from transposon RE1 OS=Arabidopsis thaliana OX=3702 GN=RE1 PE=2 SV=1	L	Replication, recombination and repair	PH01B035L11.13 [Phyllostachys edulis]
Phyllostachys_edulis_newGene_16381	--	--	Molecular Function: DNA binding (GO:0003677);; Molecular Function: DNA-directed DNA polymerase activity (GO:0003887);; Biological Process: DNA-dependent DNA replication (GO:0006261);; Molecular Function: 5'-3' exonuclease activity (GO:0008409);; Cellular Component: plastid (GO:0009536);; Biological Process: nucleic acid phosphodiester bond hydrolysis (GO:0090305);;	--	--	--	--	--	--	L	Replication, recombination and repair	PREDICTED: 5&apos;-3&apos; exonuclease isoform X5 [Oryza sativa Japonica Group]
Phyllostachys_edulis_newGene_16386	--	--	--	--	--	--	--	--	--	--	--	hypothetical protein OsI_19005 [Oryza sativa Indica Group]
Phyllostachys_edulis_newGene_16390	--	--	--	K10563|5.75757e-49|bdi:100833637|K10563 formamidopyrimidine-DNA glycosylase [EC:3.2.2.23 4.2.99.18] | (RefSeq) formamidopyrimidine-DNA glycosylase-like	Base excision repair (ko03410)	--	--	Formamidopyrimidine-DNA glycosylase H2TH domain	Formamidopyrimidine-DNA glycosylase OS=Arabidopsis thaliana OX=3702 GN=FPG1 PE=1 SV=1	L	Replication, recombination and repair	hypothetical protein BRADI_1g30490v3 [Brachypodium distachyon]
Phyllostachys_edulis_newGene_16398	--	--	--	--	--	--	--	--	--	--	--	--
Phyllostachys_edulis_newGene_16402	[I]	Lipid transport and metabolism	Biological Process: fatty acid biosynthetic process (GO:0006633);; Cellular Component: integral component of membrane (GO:0016021);; Molecular Function: oxidoreductase activity, acting on paired donors, with oxidation of a pair of donors resulting in the reduction of molecular oxygen to two molecules of water (GO:0016717);; Biological Process: oxidation-reduction process (GO:0055114);;	K10257|5.6404e-63|osa:4351253|K10257 acyl-lipid omega-3 desaturase [EC:1.14.19.25 1.14.19.35 1.14.19.36] | (RefSeq) fatty acid desaturase DES3	--	--	--	--	Probable fatty acid desaturase DES1 OS=Sorghum bicolor OX=4558 GN=DES1 PE=2 SV=1	I	Lipid transport and metabolism	hypothetical protein OsJ_32652 [Oryza sativa Japonica Group]
Phyllostachys_edulis_newGene_16403	--	--	--	K13463|4.46648e-153|mus:103986116|K13463 coronatine-insensitive protein 1 | (RefSeq) coronatine-insensitive protein homolog 1b-like isoform X1	Plant hormone signal transduction (ko04075)	[R]	General function prediction only	--	Coronatine-insensitive protein homolog 1b OS=Oryza sativa subsp. japonica OX=39947 GN=COI1B PE=1 SV=1	S	Function unknown	coronatine-insensitive protein homolog 1b [Ananas comosus]
Phyllostachys_edulis_newGene_16407	--	--	Molecular Function: DNA binding (GO:0003677);; Biological Process: DNA recombination (GO:0006310);; Cellular Component: membrane (GO:0016020);; Molecular Function: transition metal ion binding (GO:0046914);;	--	--	--	--	--	--	K	Transcription	putative retrotransposon RIRE1 poly protein [Zea mays]
[truncated: 6,142 more rows]
